# Supplementary material for: microRNAs are differentially regulated between MDM2-positive and negative malignant pleural mesothelioma
Source: Oncotarget. 2016 Feb 24;7(14):18713–21. doi: 10.18632/oncotarget.7666 (PMC4951323; doi:10.18632/oncotarget.7666)
Supplement: Supplementary file 2 [file oncotarget-07-18713-s002.xlsx]

## Sheet: Suppl. Tabelle2
Pathway	GO-ID	# of Targets	Prediction Score	Targets	Ensemble-ID
>UNION (DIANA-microT v4.0+PicTar 4-way+TargetScan5)
Ribosome	hsa03010	8	36.24	RPS6, RPL37A, C15orf15, RPL23A, RPS9, RPL12, FAU, RPL13A	ENSG00000197756, ENSG00000137876, ENSG00000137154, ENSG00000198242, ENSG00000170889, ENSG00000197958, ENSG00000149806, ENSG00000142541
Wnt signaling pathway	hsa04310	122	29.45	FZD7, DVL1, CTNNBIP1, AXIN2, APC2, CXXC4, WNT3A, CAMK2D, WNT2B, DAAM2, CUL1, GSK3B, WNT4, PRKY, NFATC2, MAPK8, PRKCA, NKD1, LEF1, SFRP4, DVL3, WNT3, LRP5, MYC, CSNK2A2, WNT16, FZD5, DOCK5, PPP2R2B, PPP3CC, LRP6, TBL1X, SFRP1, CSNK1A1L, PPP2R1A, WNT7A, RHOA, ROCK1, WNT5B, DKK1, PRKACA, FZD8, WNT2, VANGL2, WIF1, PRKCG, SMAD2, LY6G5B, CAMK2G, FZD3, FOSL1, BTRC, CSNK2A1,CSNK2A1P, SKP1A, TCF7, NFATC3,…	ENSG00000155760, ENSG00000107404, ENSG00000178585, ENSG00000168646, ENSG00000115266, ENSG00000168772, ENSG00000154342, ENSG00000145349, ENSG00000134245, ENSG00000146122, ENSG00000055130, ENSG00000082701, ENSG00000162552, ENSG00000099725, ENSG00000101096, ENSG00000107643, ENSG00000154229, ENSG00000140807, ENSG00000138795, ENSG00000106483, ENSG00000161202, ENSG00000108379, ENSG00000162337, ENSG0000…
Metabolism of xenobiotics by cytochrome P450	hsa00980	7	24.14	CYP1B1, CYP2E1, GSTM5, GSTM4, ADHFE1, ALDH1A3, GSTA4	ENSG00000138061, ENSG00000130649, ENSG00000134201, ENSG00000168765, ENSG00000147576, ENSG00000184254, ENSG00000170899
MAPK signaling pathway	hsa04010	184	23.49	MAP4K3, TAOK3, MAP4K4, MAPK8IP1, RPS6KA2, MAP2K3, FGF6, DUSP4, HSPA2, FGF12, RPS6KA1, FOS, FGF4, NTRK2, PRKY, NFATC2, MAPK8, PRKCA, TNFRSF1A, TRAF6, AKT1, CSDE1, NTF3, MYC, PDGFRA, EVI1, FGF8, NTRK1, TGFBR1, PPM1A, FGF19, EGFR, NFKB1, PPP3CC, MAP2K1, STMN1, GADD45A, MRAS, FGF20, MKNK1, MAP3K8, MAP3K4, MAP3K1, GNA12, MAP3K13, FLNB, MAPKAPK3, IL1R1, ENSG00000091436, CACNG3, PDGFB, PPM1B, SOS2, PRKA…	ENSG00000011566, ENSG00000135090, ENSG00000071054, ENSG00000121653, ENSG00000071242, ENSG00000034152, ENSG00000111241, ENSG00000120875, ENSG00000126803, ENSG00000114279, ENSG00000117676, ENSG00000170345, ENSG00000075388, ENSG00000148053, ENSG00000099725, ENSG00000101096, ENSG00000107643, ENSG00000154229, ENSG00000067182, ENSG00000175104, ENSG00000142208, ENSG00000009307, ENSG00000185652, ENSG0000…
Focal adhesion	hsa04510	145	21.53	ITGA3, VAV1, ITGB4, LAMA1, PPP1CA, BCL2, COL6A3, ACTB, PDGFD, PIK3CA, VASP, BCAR1, TLN2, GSK3B, MAPK8, PRKCA, AKT1, PGF, COL4A6, ITGB1, PDGFRA, ACTN2, FN1, IGF1R, CAPN2, ERBB2, TNC, EGFR, MYLK2, MAP2K1, ZYX, MET, DIAPH1, TNR, RELN, VCL, COL5A1, FIGF, RHOA, FLNB, ROCK1, CAV3, PDPK1, CAV2, PDGFB, COL1A1, ACTN1, SOS2, LAMA2, ITGB8, LAMA3, PRKCG, FLNC, FLT1, LAMC2, PAK3, COL3A1, FYN, ITGA9, HGF, VEGF…	ENSG00000005884, ENSG00000141968, ENSG00000132470, ENSG00000101680, ENSG00000172531, ENSG00000171791, ENSG00000163359, ENSG00000075624, ENSG00000170962, ENSG00000121879, ENSG00000125753, ENSG00000050820, ENSG00000171914, ENSG00000082701, ENSG00000107643, ENSG00000154229, ENSG00000142208, ENSG00000119630, ENSG00000197565, ENSG00000150093, ENSG00000134853, ENSG00000077522, ENSG00000115414, ENSG0000…
Regulation of actin cytoskeleton	hsa04810	152	19.46	ITGA3, VAV1, ITGB4, ARPC5, APC2, PPP1CA, PFN1, ACTB, FGF6, MYH9, PIK3CA, FGF12, BCAR1, FGF4, CSDE1, TIAM1, F2R, ITGB1, LIMK1, PDGFRA, LIMK2, ACTN2, FN1, FGF8, IQGAP2, ARPC5L, FGF19, EGFR, MYLK2, MAP2K1, WASF1, FGD1, DIAPH1, SSH2, MRAS, ARPC2, CSK, VCL, FGF20, SSH3, RHOA, GNA12, CHRM5, ROCK1, PPP1R12B, WASL, ITGAX, PDGFB, ACTN1, SOS2, ITGB8, ARHGEF6, KRAS, ENSG00000158195, PAK3, ARPC1A, ITGA9, FGF…	ENSG00000005884, ENSG00000141968, ENSG00000132470, ENSG00000162704, ENSG00000115266, ENSG00000172531, ENSG00000108518, ENSG00000075624, ENSG00000111241, ENSG00000100345, ENSG00000121879, ENSG00000114279, ENSG00000050820, ENSG00000075388, ENSG00000009307, ENSG00000156299, ENSG00000181104, ENSG00000150093, ENSG00000106683, ENSG00000134853, ENSG00000182541, ENSG00000077522, ENSG00000115414, ENSG0000…
Axon guidance	hsa04360	99	19.26	EFNB2, SRGAP3, SEMA6A, PLXNA2, EPHA3, SRGAP1, NCK2, GNAI2, DPYSL5, PLXNC1, NTN4, GSK3B, DPYSL2, SLIT1, NFATC2, NTNG1, SEMA7A, CSDE1, ABLIM3, CXCL12, ITGB1, SEMA5B, SEMA6C, LIMK1, LIMK2, ABLIM1, UNC5C, PLXNB2, EFNA3, PLXNA1, SEMA4D, LRRC4C, EPHB2, PPP3CC, MET, GNAI3, SEMA6D, SRGAP2, RHOA, ROCK1, SEMA4A, L1CAM, KRAS, PAK3, FYN, SEMA6B, RND1, CFL2, EFNA5, EPHA7, SEMA3D, EPHA4, NFATC3, NRP1, SEMA4C, …	ENSG00000125266, ENSG00000196220, ENSG00000092421, ENSG00000076356, ENSG00000044524, ENSG00000196935, ENSG00000071051, ENSG00000114353, ENSG00000157851, ENSG00000136040, ENSG00000074527, ENSG00000082701, ENSG00000092964, ENSG00000187122, ENSG00000101096, ENSG00000162631, ENSG00000138623, ENSG00000009307, ENSG00000173210, ENSG00000107562, ENSG00000150093, ENSG00000082684, ENSG00000143434, ENSG0000…
Colorectal cancer	hsa05210	73	18.11	FZD7, DVL1, AXIN2, APC2, BCL2, PIK3CA, BIRC5, RALGDS, FOS, GSK3B, MAPK8, AKT1, LEF1, DVL3, MYC, PDGFRA, FZD5, TGFBR1, IGF1R, EGFR, MAP2K1, MET, MSH2, APPL1, SOS2, FZD8, KRAS, SMAD2, CYCS, TGFB1, FZD3, MLH1, PIK3R1, ARAF, SOS1, PIK3CG, TCF7, TP53, APC, MAPK1, RAC1, MAPK3, GRB2, CASP9, DVL2, TCF7L2, AKT2, ACVR1B, FZD1, TGFBR2, PIK3R2, ACVR1C, BAX, FZD9, FZD4, TCF7L1, MAPK9, MAPK10, DCC, PDGFRB, CAS…	ENSG00000155760, ENSG00000107404, ENSG00000168646, ENSG00000115266, ENSG00000171791, ENSG00000121879, ENSG00000089685, ENSG00000160271, ENSG00000170345, ENSG00000082701, ENSG00000107643, ENSG00000142208, ENSG00000138795, ENSG00000161202, ENSG00000136997, ENSG00000134853, ENSG00000163251, ENSG00000106799, ENSG00000140443, ENSG00000146648, ENSG00000169032, ENSG00000105976, ENSG00000095002, ENSG0000…
Oxidative phosphorylation	hsa00190	35	16.49	ENSG00000198563, NDUFC1, NDUFS1, ATP6V1C1, ATP6V1E1, ATP5G1, ATP6AP1, NDUFA3, ATP6V0E1, PTPMT1, PPA1, ENSG00000174886, COX5A, ATP6V1G1, ATP6V1H, NDUFB5, NDUFC2, NDUFA4, SDHC, ATP6V1A, COX7A2, ATP5G2, ATP6V0B, ATP6V0C, ATP6V1B2, ATP6V0A2, NDUFS4, COX7B, ATP6V1F, COX17, ENSG00000107902, NDUFA9, ATP5E, ATP5G3, UQCRB	ENSG00000198563, ENSG00000109390, ENSG00000023228, ENSG00000155097, ENSG00000131100, ENSG00000159199, ENSG00000071553, ENSG00000170906, ENSG00000113732, ENSG00000110536, ENSG00000180817, ENSG00000174886, ENSG00000178741, ENSG00000136888, ENSG00000047249, ENSG00000136521, ENSG00000151366, ENSG00000189043, ENSG00000143252, ENSG00000114573, ENSG00000112695, ENSG00000135390, ENSG00000117410, ENSG0000…
TGF-beta signaling pathway	hsa04350	74	15.87	CHRD, E2F5, BMP8A, CUL1, INHBA, RBL2, FST, CDKN2B, MYC, IFNG, TGFBR1, DOCK5, PPP2R2B, ID2, ID4, LTBP1, BMP6, PPP2R1A, RHOA, ROCK1, TNF, SMURF1, ID3, ZFYVE9, SMAD7, E2F4, SMAD2, TGFB1, SMAD6, RBL1, LEFTY1, SMAD5, BMP8B, THBS4, ACVR1, SKP1A, ACVR2A, NOG, INHBB, SMAD9, GDF6, MAPK1, THBS1, PPP2R2C, CREBBP, PPP2R1B, MAPK3, THBS2, PPP2CA, SMAD1, BMP2, ACVR2B, ACVR1B, SMURF2, LEFTY2, TGFBR2, BMPR1B, TFD…	ENSG00000090539, ENSG00000133740, ENSG00000183682, ENSG00000055130, ENSG00000122641, ENSG00000103479, ENSG00000134363, ENSG00000147883, ENSG00000136997, ENSG00000111537, ENSG00000106799, ENSG00000147459, ENSG00000156475, ENSG00000115738, ENSG00000172201, ENSG00000049323, ENSG00000153162, ENSG00000105568, ENSG00000067560, ENSG00000067900, ENSG00000204490, ENSG00000198742, ENSG00000117318, ENSG0000…
ErbB signaling pathway	hsa04012	72	15.15	CAMK2D, CDKN1B, NCK2, PIK3CA, GSK3B, MAPK8, HBEGF, PRKCA, AKT1, CSDE1, MYC, NRG3, EIF4EBP1, ERBB2, EGFR, CDKN1A, MAP2K1, ERBB3, SOS2, KRAS, PRKCG, PAK3, STAT5B, CBL, FRAP1, CAMK2G, CRKL, PIK3R1, ARAF, MAP2K4, SOS1, PIK3CG, PAK1, CRK, SHC1, MAPK1, ABL2, MAPK3, PAK4, GRB2, PAK2, PAK6, MAP2K7, NCK1, AKT2, PTK2, TGFA, BTC, NRG2, PIK3R2, CBLB, NRG1, ELK1, PRKCB1, ABL1, EGF, ERBB4, MAPK9, PAK7, MAPK10,…	ENSG00000145349, ENSG00000111276, ENSG00000071051, ENSG00000121879, ENSG00000082701, ENSG00000107643, ENSG00000113070, ENSG00000154229, ENSG00000142208, ENSG00000009307, ENSG00000136997, ENSG00000185737, ENSG00000187840, ENSG00000141736, ENSG00000146648, ENSG00000124762, ENSG00000169032, ENSG00000065361, ENSG00000100485, ENSG00000133703, ENSG00000126583, ENSG00000077264, ENSG00000173757, ENSG0000…
Pancreatic cancer	hsa05212	62	14.87	PIK3CA, RALGDS, RALBP1, E2F3, PLD1, MAPK8, AKT1, PGF, STAT3, BRCA2, E2F1, TGFBR1, ERBB2, EGFR, NFKB1, MAP2K1, RALB, FIGF, CDKN2A, ARHGEF6, KRAS, CDK4, CDK6, STAT1, SMAD2, TGFB1, VEGFC, E2F2, VEGFB, PIK3R1, RB1, ARAF, PIK3CG, VEGFA, TP53, MAPK1, RAC1, MAPK3, RAD51, CDC42, IKBKB, CASP9, AKT2, ACVR1B, TGFA, TGFBR2, PIK3R2, JAK1, ACVR1C, EGF, MAPK9, MAPK10, PIK3CD, RALA, PIK3R3, BCL2L1, AKT3, TGFB3, …	ENSG00000121879, ENSG00000160271, ENSG00000017797, ENSG00000112242, ENSG00000075651, ENSG00000107643, ENSG00000142208, ENSG00000119630, ENSG00000168610, ENSG00000139618, ENSG00000101412, ENSG00000106799, ENSG00000141736, ENSG00000146648, ENSG00000109320, ENSG00000169032, ENSG00000144118, ENSG00000165197, ENSG00000147889, ENSG00000129675, ENSG00000133703, ENSG00000135446, ENSG00000105810, ENSG0000…
Renal cell carcinoma	hsa05211	59	14.64	PIK3CA, HIF1A, AKT1, PGF, CSDE1, MAP2K1, MET, SLC2A1, FIGF, PDGFB, SOS2, KRAS, PAK3, EGLN3, TGFB1, HGF, TCEB1, VEGFC, VEGFB, VHL, EPAS1, CRKL, PIK3R1, ARAF, SOS1, PIK3CG, PTPN11, VEGFA, PAK1, CRK, MAPK1, RAC1, CREBBP, MAPK3, PAK4, CDC42, CUL2, GRB2, PAK2, PAK6, RAP1B, AKT2, TGFA, PIK3R2, RAP1A, ARNT, ETS1, PAK7, ARNT2, EP300, GAB1, EGLN1, FLCN, PIK3CD, JUN, PIK3R3, AKT3, TGFB3, RAF1	ENSG00000121879, ENSG00000100644, ENSG00000142208, ENSG00000119630, ENSG00000009307, ENSG00000169032, ENSG00000105976, ENSG00000117394, ENSG00000165197, ENSG00000100311, ENSG00000100485, ENSG00000133703, ENSG00000077264, ENSG00000129521, ENSG00000105329, ENSG00000019991, ENSG00000154582, ENSG00000150630, ENSG00000173511, ENSG00000134086, ENSG00000116016, ENSG00000099942, ENSG00000145675, ENSG0000…
Adherens junction	hsa04520	61	14.49	PTPRM, ACTB, PTPN1, LEF1, ACTN2, CSNK2A2, TGFBR1, IGF1R, ERBB2, EGFR, MET, WASF1, VCL, PTPRF, SNAI1, RHOA, WASF3, WASL, PARD3, ACTN1, PVRL3, YES1, ENSG00000158195, FYN, SMAD2, LY6G5B, CSNK2A1,CSNK2A1P, SORBS1, TCF7, CTNNA2, BAIAP2, FGFR1, ACP1, MAPK1, MAP3K7, PTPRJ, RAC1, INSR, CREBBP, MAPK3, CDC42, PVRL2, TCF7L2, MLLT4, ACVR1B, SSX2IP, NLK, TGFBR2, PVRL1, ACTN4, ACVR1C, ACTG1, CDH1, TCF7L1, EP30…	ENSG00000173482, ENSG00000075624, ENSG00000196396, ENSG00000138795, ENSG00000077522, ENSG00000070770, ENSG00000106799, ENSG00000140443, ENSG00000141736, ENSG00000146648, ENSG00000105976, ENSG00000112290, ENSG00000035403, ENSG00000142949, ENSG00000124216, ENSG00000067560, ENSG00000132970, ENSG00000106299, ENSG00000148498, ENSG00000072110, ENSG00000177707, ENSG00000176105, ENSG00000158195, ENSG0000…
Melanogenesis	hsa04916	76	11.48	FZD7, DVL1, WNT3A, CAMK2D, WNT2B, GNAI2, CREB3L1, GSK3B, GNAO1, WNT4, PRKY, PRKCA, CSDE1, LEF1, DVL3, WNT3, WNT16, FZD5, EDNRB, MAP2K1, GNAI3, ADCY1, WNT7A, WNT5B, PRKACA, FZD8, WNT2, KRAS, PRKCG, EDN1, GNAS, KIT, ENSG00000143933, CAMK2G, FZD3, ADCY7, ADCY2, TCF7, CALM1,CALM2,CALM3, ENSG00000198668, PRKX, MITF, MAPK1, KITLG, WNT1, CREBBP, MAPK3, ADCY9, WNT10B, WNT7B, DVL2, TCF7L2, WNT11, FZD1, PL…	ENSG00000155760, ENSG00000107404, ENSG00000154342, ENSG00000145349, ENSG00000134245, ENSG00000114353, ENSG00000157613, ENSG00000082701, ENSG00000087258, ENSG00000162552, ENSG00000099725, ENSG00000154229, ENSG00000009307, ENSG00000138795, ENSG00000161202, ENSG00000108379, ENSG00000002745, ENSG00000163251, ENSG00000136160, ENSG00000169032, ENSG00000065135, ENSG00000164742, ENSG00000154764, ENSG0000…
Androgen and estrogen metabolism	hsa00150	11	10.71	PRMT8, PRMT6, LCMT2, HSD17B12, CARM1, CYP19A1, HSD17B7, HEMK1, SRD5A2, HSD11B2, HSD17B8	ENSG00000111218, ENSG00000198890, ENSG00000168806, ENSG00000149084, ENSG00000142453, ENSG00000137869, ENSG00000132196, ENSG00000114735, ENSG00000049319, ENSG00000176387, ENSG00000204228
Tryptophan metabolism	hsa00380	16	10.69	PRMT8, CAT, MAOA, PRMT6, CYP1B1, LCMT2, EHHADH, WARS2, CARM1, AOC3, AADAT, OGDHL, NFX1, WARS, HEMK1, ALDH1A3	ENSG00000111218, ENSG00000121691, ENSG00000189221, ENSG00000198890, ENSG00000138061, ENSG00000168806, ENSG00000113790, ENSG00000116874, ENSG00000142453, ENSG00000131471, ENSG00000109576, ENSG00000197444, ENSG00000086102, ENSG00000140105, ENSG00000114735, ENSG00000184254
Porphyrin and chlorophyll metabolism	hsa00860	6	10.54	CPOX, UROD, MMAB, FECH, HCCS, RSAD1	ENSG00000080819, ENSG00000126088, ENSG00000139428, ENSG00000066926, ENSG00000004961, ENSG00000136444
Glioma	hsa05214	52	10.39	CAMK2D, PIK3CA, E2F3, PRKCA, AKT1, CSDE1, PDGFRA, E2F1, IGF1R, EGFR, CDKN1A, MAP2K1, CDKN2A, PDGFB, SOS2, KRAS, CDK4, PRKCG, CDK6, FRAP1, ENSG00000143933, CAMK2G, E2F2, PIK3R1, RB1, ARAF, SOS1, PIK3CG, PTEN,PTENP1, CALM1,CALM2,CALM3, ENSG00000198668, TP53, SHC1, MAPK1, MAPK3, GRB2, AKT2, TGFA, PIK3R2, PRKCB1, EGF, IGF1, PLCG1, PDGFRB, SHC4, PIK3CD, PIK3R3, AKT3, CCND1, CAMK2B, RAF1, PDGFA	ENSG00000145349, ENSG00000121879, ENSG00000112242, ENSG00000154229, ENSG00000142208, ENSG00000009307, ENSG00000134853, ENSG00000101412, ENSG00000140443, ENSG00000146648, ENSG00000124762, ENSG00000169032, ENSG00000147889, ENSG00000100311, ENSG00000100485, ENSG00000133703, ENSG00000135446, ENSG00000126583, ENSG00000105810, ENSG00000198793, ENSG00000143933, ENSG00000148660, ENSG00000007968, ENSG0000…
Prostate cancer	hsa05215	68	10.2	CCNE2, BCL2, CDKN1B, CCNE1, PDGFD, PIK3CA, E2F3, CREB3L1, GSK3B, AKT1, CSDE1, LEF1, PDGFRA, E2F1, IGF1R, ERBB2, EGFR, CDKN1A, NFKB1, MAP2K1, PDPK1, PDGFB, SOS2, KRAS, FRAP1, E2F2, FGFR2, PIK3R1, RB1, ARAF, SOS1, PIK3CG, TCF7, HSP90B1, PTEN,PTENP1, FGFR1, FOXO1, TP53, MAPK1, CREBBP, MAPK3, GRB2, IKBKB, CREB5, CASP9, TCF7L2, AKT2, SRD5A2, TGFA, PIK3R2, CDK2, EGF, TCF7L1, IGF1, CREB1, EP300, AR, PDG…	ENSG00000175305, ENSG00000171791, ENSG00000111276, ENSG00000105173, ENSG00000170962, ENSG00000121879, ENSG00000112242, ENSG00000157613, ENSG00000082701, ENSG00000142208, ENSG00000009307, ENSG00000138795, ENSG00000134853, ENSG00000101412, ENSG00000140443, ENSG00000141736, ENSG00000146648, ENSG00000124762, ENSG00000109320, ENSG00000169032, ENSG00000140992, ENSG00000100311, ENSG00000100485, ENSG0000…
Melanoma	hsa05218	57	9.91	FGF6, PDGFD, PIK3CA, FGF12, E2F3, FGF4, AKT1, CSDE1, PDGFRA, E2F1, FGF8, IGF1R, FGF19, EGFR, CDKN1A, MAP2K1, MET, FGF20, CDKN2A, PDGFB, KRAS, CDK4, CDK6, FGF23, HGF, E2F2, PIK3R1, RB1, ARAF, PIK3CG, FGF9, PTEN,PTENP1, FGFR1, FGF13, TP53, MITF, MAPK1, FGF1, FGF7, MAPK3, FGF2, FGF11, FGF18, AKT2, PIK3R2, FGF5, EGF, CDH1, IGF1, PDGFRB, PIK3CD, PIK3R3, AKT3, PDGFC, CCND1, RAF1, PDGFA	ENSG00000111241, ENSG00000170962, ENSG00000121879, ENSG00000114279, ENSG00000112242, ENSG00000075388, ENSG00000142208, ENSG00000009307, ENSG00000134853, ENSG00000101412, ENSG00000107831, ENSG00000140443, ENSG00000162344, ENSG00000146648, ENSG00000124762, ENSG00000169032, ENSG00000105976, ENSG00000078579, ENSG00000147889, ENSG00000100311, ENSG00000133703, ENSG00000135446, ENSG00000105810, ENSG0000…
Non-small cell lung cancer	hsa05223	45	9.47	RARB, PIK3CA, RASSF5, E2F3, PRKCA, AKT1, CSDE1, FOXO3, E2F1, ERBB2, EGFR, MAP2K1, CDKN2A, PDPK1, SOS2, KRAS, CDK4, PRKCG, CDK6, RASSF1, E2F2, STK4, PIK3R1, RB1, ARAF, SOS1, PIK3CG, ENSG00000204231, TP53, MAPK1, MAPK3, GRB2, CASP9, AKT2, TGFA, PIK3R2, PRKCB1, EGF, PLCG1, PIK3CD, PIK3R3, AKT3, CCND1, RXRA, RAF1	ENSG00000077092, ENSG00000121879, ENSG00000136653, ENSG00000112242, ENSG00000154229, ENSG00000142208, ENSG00000009307, ENSG00000118689, ENSG00000101412, ENSG00000141736, ENSG00000146648, ENSG00000169032, ENSG00000147889, ENSG00000140992, ENSG00000100485, ENSG00000133703, ENSG00000135446, ENSG00000126583, ENSG00000105810, ENSG00000068028, ENSG00000007968, ENSG00000101109, ENSG00000145675, ENSG0000…
Basal cell carcinoma	hsa05217	44	9.11	FZD7, DVL1, AXIN2, APC2, WNT3A, WNT2B, GSK3B, WNT4, LEF1, DVL3, WNT3, WNT16, FZD5, SMO, GLI3, WNT7A, WNT5B, FZD8, WNT2, SUFU, FZD3, TCF7, TP53, APC, WNT1, PTCH1, WNT10B, WNT7B, BMP2, DVL2, TCF7L2, HHIP, WNT11, FZD1, WNT9A, FZD9, GLI2, FZD4, BMP4, TCF7L1, WNT10A, FZD6, FZD10, CTNNB1	ENSG00000155760, ENSG00000107404, ENSG00000168646, ENSG00000115266, ENSG00000154342, ENSG00000134245, ENSG00000082701, ENSG00000162552, ENSG00000138795, ENSG00000161202, ENSG00000108379, ENSG00000002745, ENSG00000163251, ENSG00000128602, ENSG00000106571, ENSG00000154764, ENSG00000111186, ENSG00000177283, ENSG00000105989, ENSG00000107882, ENSG00000104290, ENSG00000081059, ENSG00000141510, ENSG0000…
Long-term potentiation	hsa04720	50	8.96	PPP1CA, RPS6KA2, CAMK2D, RPS6KA1, GRIN2D, PRKY, PRKCA, CSDE1, GRIA1, GRM1, GRIN2B, PPP3CC, MAP2K1, ADCY1, PRKACA, KRAS, PRKCG, ENSG00000143933, CAMK2G, CAMK4, RPS6KA6, ITPR1, GRIN1, ARAF, ITPR3, CALM1,CALM2,CALM3, ENSG00000198668, PRKX, MAPK1, CREBBP, MAPK3, GRIN2A, GRIA2, RAP1B, ENSG00000187446, PPP3CA, PPP1CC, RAP1A, GRM5, PLCB1, PRKCB1, PLCB4, PLCB2, RPS6KA3, EP300, PRKACB, GNAQ, CAMK2B, RAF1,…	ENSG00000172531, ENSG00000071242, ENSG00000145349, ENSG00000117676, ENSG00000105464, ENSG00000099725, ENSG00000154229, ENSG00000009307, ENSG00000155511, ENSG00000152822, ENSG00000150086, ENSG00000120910, ENSG00000169032, ENSG00000164742, ENSG00000072062, ENSG00000133703, ENSG00000126583, ENSG00000143933, ENSG00000148660, ENSG00000152495, ENSG00000072133, ENSG00000150995, ENSG00000176884, ENSG0000…
Endometrial cancer	hsa05213	43	8.76	AXIN2, APC2, PIK3CA, GSK3B, AKT1, CSDE1, LEF1, MYC, FOXO3, ERBB2, EGFR, MAP2K1, PDPK1, SOS2, KRAS, MLH1, PIK3R1, ARAF, SOS1, PIK3CG, TCF7, CTNNA2, PTEN,PTENP1, TP53, APC, MAPK1, MAPK3, GRB2, CASP9, TCF7L2, AKT2, PIK3R2, ELK1, EGF, CDH1, TCF7L1, ILK, PIK3CD, PIK3R3, AKT3, CCND1, RAF1, CTNNB1	ENSG00000168646, ENSG00000115266, ENSG00000121879, ENSG00000082701, ENSG00000142208, ENSG00000009307, ENSG00000138795, ENSG00000136997, ENSG00000118689, ENSG00000141736, ENSG00000146648, ENSG00000169032, ENSG00000140992, ENSG00000100485, ENSG00000133703, ENSG00000076242, ENSG00000145675, ENSG00000078061, ENSG00000115904, ENSG00000105851, ENSG00000081059, ENSG00000066032, ENSG00000171862, ENSG0000…
Arachidonic acid metabolism	hsa00590	16	8.72	CYP2E1, CYP2U1, CYP4A11, GPX5, GPX7, PLA2G2F, PTGS2, GGTL3, GPX6, ALOX12, PLA2G10, TBXAS1, PLA2G3, PTGES2, MAML1, PTGS1	ENSG00000130649, ENSG00000155016, ENSG00000187048, ENSG00000079782, ENSG00000116157, ENSG00000158786, ENSG00000073756, ENSG00000131067, ENSG00000198704, ENSG00000108839, ENSG00000069764, ENSG00000059377, ENSG00000100078, ENSG00000148334, ENSG00000161021, ENSG00000095303
Tight junction	hsa04530	94	8.63	RAB13, MAGI3, MYH3, ACTB, MYH9, GNAI2, MAGI2, PPP2R4, PRKCA, PRKCD, AKT1, CSDE1, CLDN2, TJP2, PRKCQ, ACTN2, CSNK2A2, CLDN14, F11R, DOCK5, PPP2R2B, IGSF5, GNAI3, MRAS, PARD6G, VAPA, PPP2R1A, LLGL1, PRKCH, RHOA, ENSG00000091436, PARD3, ACTN1, KRAS, CDK4, EPB41L2, PRKCG, YES1, SPTAN1, LY6G5B, PRKCE, RRAS2, PPP2R3A, CSNK2A1,CSNK2A1P, CLDN11, CTNNA2, PTEN,PTENP1, MPP5, MYH4, EPB41L1, ASH1L, CLDN15, JA…	ENSG00000143545, ENSG00000081026, ENSG00000109063, ENSG00000075624, ENSG00000100345, ENSG00000114353, ENSG00000187391, ENSG00000119383, ENSG00000154229, ENSG00000163932, ENSG00000142208, ENSG00000009307, ENSG00000165376, ENSG00000119139, ENSG00000065675, ENSG00000077522, ENSG00000070770, ENSG00000159261, ENSG00000158769, ENSG00000147459, ENSG00000156475, ENSG00000183067, ENSG00000065135, ENSG0000…
Phosphatidylinositol signaling system	hsa04070	55	8.59	ENSG00000132376, PLCE1, SYNJ1, PIK3CA, PRKCA, ITPKB, OCRL, PI4KB, INPP4B, CDS1, CDIPT, PIK3C2B, PI4KA, INPP5B, INPP5A, CDS2, DGKG, PRKCG, DGKD, ENSG00000143933, PLCD1, PIP5K1B, PIP4K2B, ITPR1, PIP4K2A, PIK3R1, INPPL1, DGKA, ITPR3, PIK3CG, PTEN,PTENP1, CALM1,CALM2,CALM3, ENSG00000198668, IMPA2, PIP5K1A, PIP5K1C, PIP4K2C, DGKI, PIB5PA, ITPK1, PIK3C2A, CARKL, PIK3R2, ITPKA, INPP1, PLCB1, PRKCB1, PLC…	ENSG00000132376, ENSG00000138193, ENSG00000159082, ENSG00000121879, ENSG00000154229, ENSG00000143772, ENSG00000122126, ENSG00000143393, ENSG00000109452, ENSG00000163624, ENSG00000103502, ENSG00000133056, ENSG00000133511, ENSG00000204084, ENSG00000068383, ENSG00000101290, ENSG00000058866, ENSG00000126583, ENSG00000077044, ENSG00000143933, ENSG00000187091, ENSG00000107242, ENSG00000141720, ENSG0000…
Chronic myeloid leukemia	hsa05220	58	8.29	CDKN1B, PIK3CA, E2F3, AKT1, CSDE1, MYC, GAB2, EVI1, E2F1, TGFBR1, CDKN1A, NFKB1, MAP2K1, CDKN2A, SOS2, KRAS, CDK4, CDK6, STAT5B, TGFB1, CBL, E2F2, CRKL, PIK3R1, RB1, ARAF, SOS1, PIK3CG, PTPN11, HDAC2, TP53, CRK, SHC1, MAPK1, RUNX1, MAPK3, GRB2, IKBKB, AKT2, ACVR1B, CTBP1, TGFBR2, PIK3R2, CBLB, ACVR1C, ABL1, BCR, SHC4, PIK3CD, PIK3R3, BCL2L1, AKT3, CTBP2, TGFB3, CCND1, SMAD4, RAF1, SMAD3	ENSG00000111276, ENSG00000121879, ENSG00000112242, ENSG00000142208, ENSG00000009307, ENSG00000136997, ENSG00000033327, ENSG00000085276, ENSG00000101412, ENSG00000106799, ENSG00000124762, ENSG00000109320, ENSG00000169032, ENSG00000147889, ENSG00000100485, ENSG00000133703, ENSG00000135446, ENSG00000105810, ENSG00000173757, ENSG00000105329, ENSG00000110395, ENSG00000007968, ENSG00000099942, ENSG0000…
Insulin signaling pathway	hsa04910	96	8.25	PPARGC1A, PPP1CA, ACACB, IRS2, PRKAG2, ENSG00000132376, FASN, PIK3CA, SOCS1, PTPN1, PPP1R3B, GSK3B, PRKY, MAPK8, AKT1, CSDE1, TSC1, PRKAB1, PFKP, PRKAG1, EIF4EBP1, MAP2K1, SLC2A4, LIPE, PTPRF, MKNK1, SOCS4, PDPK1, SOS2, PRKACA, RPS6, KRAS, RHEB, PRKAR2B, MKNK2, CBL, FRAP1, GYS1, ENSG00000143933, PCK1, SREBF1, PRKAA2, ACACA, CRKL, PIK3R1, ARAF, FLOT2, SORBS1, SOS1, PIK3CG, CALM1,CALM2,CALM3, ENSG0…	ENSG00000109819, ENSG00000172531, ENSG00000076555, ENSG00000185950, ENSG00000106617, ENSG00000132376, ENSG00000169710, ENSG00000121879, ENSG00000185338, ENSG00000196396, ENSG00000173281, ENSG00000082701, ENSG00000099725, ENSG00000107643, ENSG00000142208, ENSG00000009307, ENSG00000165699, ENSG00000111725, ENSG00000067057, ENSG00000181929, ENSG00000187840, ENSG00000169032, ENSG00000181856, ENSG0000…
Linoleic acid metabolism	hsa00591	7	7.92	CYP2E1, RDH11, PLA2G2F, HSD3B7, NT5C1B,RDH14, PLA2G10, PLA2G3	ENSG00000130649, ENSG00000072042, ENSG00000158786, ENSG00000099377, ENSG00000185013, ENSG00000069764, ENSG00000100078
Glycan structures - biosynthesis 1	hsa01030	84	7.84	B3GNT1, ST3GAL2, MAN1B1, CHST7, NDST2, B3GAT1, GALNT2, HS6ST2, CHST12, NDST4, GCNT3, RPN2, UST, MAN2A1, GALNT7, DAD1, NDST3, GALNT1, CHST3, EXT1, ENSG00000174473, B3GAT3, NDST1, GALNTL4, RPN1, GALNT3, CHST2, STT3B, ENSG00000147408, GALNTL2, GALNT13, C1GALT1, XYLT2, FUT8, MAN1A1, GALNT14, HS6ST3, CHST4, ALG9, MGAT5B, CHST1, ENSG00000182022, B4GALT2, B3GNT2, CHST11, B3GALT6, B4GALT4, HS6ST1, EXTL1,…	ENSG00000174684, ENSG00000157350, ENSG00000177239, ENSG00000147119, ENSG00000166507, ENSG00000109956, ENSG00000143641, ENSG00000171004, ENSG00000136213, ENSG00000138653, ENSG00000140297, ENSG00000118705, ENSG00000111962, ENSG00000112893, ENSG00000109586, ENSG00000129562, ENSG00000164100, ENSG00000141429, ENSG00000122863, ENSG00000182197, ENSG00000174473, ENSG00000149541, ENSG00000070614, ENSG0000…
Autoimmune thyroid disease	hsa05320	14	7.57	CD40, ENSG00000179344, ENSG00000204252, TSHR, CD86, FASLG, HLA-DPB1, IL10, IL4, ENSG00000204258, FAS, CD28, CD40LG, HLA-DRB5	ENSG00000101017, ENSG00000179344, ENSG00000204252, ENSG00000165409, ENSG00000114013, ENSG00000117560, ENSG00000168383, ENSG00000136634, ENSG00000113520, ENSG00000204258, ENSG00000026103, ENSG00000178562, ENSG00000102245, ENSG00000198502
Bladder cancer	hsa05219	35	7.47	MMP1, E2F3, PGF, CSDE1, MYC, E2F1, ERBB2, EGFR, CDKN1A, MAP2K1, FIGF, CDKN2A, DAPK1, KRAS, CDK4, IL8, RASSF1, VEGFC, E2F2, VEGFB, FGFR3, RB1, ARAF, VEGFA, RPS6KA5, TP53, MAPK1, THBS1, DAPK2, MAPK3, EGF, CDH1, MMP2, CCND1, RAF1	ENSG00000196611, ENSG00000112242, ENSG00000119630, ENSG00000009307, ENSG00000136997, ENSG00000101412, ENSG00000141736, ENSG00000146648, ENSG00000124762, ENSG00000169032, ENSG00000165197, ENSG00000147889, ENSG00000196730, ENSG00000133703, ENSG00000135446, ENSG00000169429, ENSG00000068028, ENSG00000150630, ENSG00000007968, ENSG00000173511, ENSG00000068078, ENSG00000139687, ENSG00000078061, ENSG0000…
Histidine metabolism	hsa00340	12	7.39	PRMT8, MAOA, PRMT6, HDC, LCMT2, PRPS1,PRPS1L1, CARM1, AOC3, HNMT, HARS2, HEMK1, ALDH1A3	ENSG00000111218, ENSG00000189221, ENSG00000198890, ENSG00000140287, ENSG00000168806, ENSG00000147224, ENSG00000142453, ENSG00000131471, ENSG00000150540, ENSG00000112855, ENSG00000114735, ENSG00000184254
Pyruvate metabolism	hsa00620	12	7.39	DLD, ACACB, GLO1, ME1, HAGH, ACSS1, DLAT, PCK1, ACACA, LDHA, ALDH1A3, PDHA1	ENSG00000091140, ENSG00000076555, ENSG00000124767, ENSG00000065833, ENSG00000063854, ENSG00000154930, ENSG00000150768, ENSG00000124253, ENSG00000132142, ENSG00000134333, ENSG00000184254, ENSG00000131828
Hedgehog signaling pathway	hsa04340	43	7.31	WNT3A, WNT2B, BMP8A, GSK3B, WNT4, PRKY, WNT3, WNT16, RAB23, SMO, GLI3, CSNK1A1L, BMP6, WNT7A, WNT5B, ZIC2, CSNK1G2, PRKACA, WNT2, SUFU, BMP8B, BTRC, PRKX, WNT1, FBXW11, PTCH1, GAS1, WNT10B, ENSG00000100181, WNT7B, BMP2, HHIP, CSNK1G3, WNT11, CSNK1G1, WNT9A, GLI2, BMP4, IHH, CSNK1D, PRKACB, WNT10A, LRP2	ENSG00000154342, ENSG00000134245, ENSG00000183682, ENSG00000082701, ENSG00000162552, ENSG00000099725, ENSG00000108379, ENSG00000002745, ENSG00000112210, ENSG00000128602, ENSG00000106571, ENSG00000180138, ENSG00000153162, ENSG00000154764, ENSG00000111186, ENSG00000043355, ENSG00000133275, ENSG00000072062, ENSG00000105989, ENSG00000107882, ENSG00000116985, ENSG00000166167, ENSG00000183943, ENSG0000…
Complement and coagulation cascades	hsa04610	23	7.09	C1QC, F2R, FGA, C5, PLAT, CR1, C8A, CR2, C2, C8B, TFPI, THBD, CD59, F3, MASP1, PROS1, C1S, SERPING1, SERPINE1, PLAU, SERPINF2, F13A1, BDKRB2	ENSG00000159189, ENSG00000181104, ENSG00000171560, ENSG00000106804, ENSG00000104368, ENSG00000203710, ENSG00000157131, ENSG00000117322, ENSG00000204364, ENSG00000021852, ENSG00000003436, ENSG00000178726, ENSG00000085063, ENSG00000117525, ENSG00000127241, ENSG00000184500, ENSG00000182326, ENSG00000149131, ENSG00000106366, ENSG00000122861, ENSG00000167711, ENSG00000124491, ENSG00000168398
mTOR signaling pathway	hsa04150	38	7.01	RPS6KA2, PIK3CA, RPS6KA1, HIF1A, AKT1, PGF, TSC1, EIF4EBP1, FIGF, PDPK1, RPS6, RHEB, FRAP1, VEGFC, VEGFB, ULK1, PRKAA2, RPS6KA6, PIK3R1, PIK3CG, VEGFA, CAB39, MAPK1, ENSG00000164327, MAPK3, PRKAA1, ULK2, AKT2, PIK3R2, DDIT4, RPS6KA3, IGF1, RPS6KB1, PIK3CD, PIK3R3, AKT3, EIF4E, EIF4E2	ENSG00000071242, ENSG00000121879, ENSG00000117676, ENSG00000100644, ENSG00000142208, ENSG00000119630, ENSG00000165699, ENSG00000187840, ENSG00000165197, ENSG00000140992, ENSG00000137154, ENSG00000106615, ENSG00000198793, ENSG00000150630, ENSG00000173511, ENSG00000177169, ENSG00000162409, ENSG00000072133, ENSG00000145675, ENSG00000105851, ENSG00000112715, ENSG00000135932, ENSG00000100030, ENSG0000…
Ubiquitin mediated proteolysis	hsa04120	89	6.94	UBE2G2, UBE2D1, DDB2, CDC27, RNF7, CUL1, SOCS1, UBE2M, KLHL9, UBE2D2, UBE2G1, UBE4A, TRAF6, UBE3A, HERC2, PRPF19, UBE2NL, UBE2Z, UBE3C, UBE2R2, HERC3, UBE1, MAP3K1, UBE2Q2, UBE3B, BIRC6, UBE2E3,UBE2E4P, ANAPC1, UBE2J1, CUL3, UBE2I, SMURF1, WWP2, UBE2W, CBL, TCEB1, MID1, PML, UBE2Q1, VHL, UBE2B, BTRC, RFWD2, SKP1A, UBE2L3, UBE2N, CUL4A, FBXW7, RCHY1, TRIM37, UBR5, WWP1, CDC34, FBXW11, RHOBTB2, CUL…	ENSG00000184787, ENSG00000072401, ENSG00000134574, ENSG00000004897, ENSG00000114125, ENSG00000055130, ENSG00000185338, ENSG00000130725, ENSG00000198642, ENSG00000131508, ENSG00000132388, ENSG00000110344, ENSG00000175104, ENSG00000114062, ENSG00000128731, ENSG00000110107, ENSG00000102069, ENSG00000159202, ENSG00000009335, ENSG00000107341, ENSG00000138641, ENSG00000130985, ENSG00000095015, ENSG0000…
Glycolysis / Gluconeogenesis	hsa00010	21	6.83	DLD, PFKP, ALDOB, PGM3, HK1, ACSS1, DLAT, ALDOA, HK2, LDHA, ADHFE1, GCK, PGAM1, ALDOC, G6PC, PGM1, PGK1, ALDH1A3, ENO2, PDHA1, ENO1	ENSG00000091140, ENSG00000067057, ENSG00000136872, ENSG00000013375, ENSG00000156515, ENSG00000154930, ENSG00000150768, ENSG00000149925, ENSG00000159399, ENSG00000134333, ENSG00000147576, ENSG00000106633, ENSG00000171314, ENSG00000109107, ENSG00000131482, ENSG00000079739, ENSG00000102144, ENSG00000184254, ENSG00000111674, ENSG00000131828, ENSG00000074800
Small cell lung cancer	hsa05222	62	6.71	ITGA3, CCNE2, LAMA1, RARB, BCL2, CDKN1B, CCNE1, TRAF4, PIK3CA, E2F3, TRAF6, AKT1, COL4A6, CDKN2B, ITGB1, MYC, E2F1, FN1, NFKB1, TRAF5, LAMA2, CDK4, LAMA3, CDK6, LAMC2, CYCS, E2F2, LAMB3, PTGS2, ITGA2, ITGA6, PIK3R1, RB1, COL4A4, PIK3CG, ENSG00000204231, PTEN,PTENP1, TP53, NOS2A, TRAF3, IKBKB, CASP9, APAF1, AKT2, PTK2, NOS1, PIK3R2, ITGAV, CDK2, PIAS3, MAX, LAMC1, BIRC4, PIK3CD, PIK3R3, PIAS4, BCL…	ENSG00000005884, ENSG00000175305, ENSG00000101680, ENSG00000077092, ENSG00000171791, ENSG00000111276, ENSG00000105173, ENSG00000076604, ENSG00000121879, ENSG00000112242, ENSG00000175104, ENSG00000142208, ENSG00000197565, ENSG00000147883, ENSG00000150093, ENSG00000136997, ENSG00000101412, ENSG00000115414, ENSG00000109320, ENSG00000082512, ENSG00000196569, ENSG00000135446, ENSG00000053747, ENSG0000…
Glycan structures - degradation	hsa01032	7	6.28	ARSB, NEU1, GNS, FUCA1, GLB1, BRUNOL6, GBA	ENSG00000113273, ENSG00000204386, ENSG00000135677, ENSG00000179163, ENSG00000170266, ENSG00000140488, ENSG00000177628
Thyroid cancer	hsa05216	24	5.91	CSDE1, LEF1, MYC, NTRK1, MAP2K1, KRAS, RET, NCOA4, TPM3, ENSG00000204231, TCF7, TP53, MAPK1, MAPK3, TPR, TCF7L2, TFG, CDH1, TCF7L1, CCDC6, PPARG, CCND1, RXRA, CTNNB1	ENSG00000009307, ENSG00000138795, ENSG00000136997, ENSG00000198400, ENSG00000169032, ENSG00000133703, ENSG00000165731, ENSG00000138293, ENSG00000143549, ENSG00000204231, ENSG00000081059, ENSG00000141510, ENSG00000100030, ENSG00000102882, ENSG00000047410, ENSG00000148737, ENSG00000114354, ENSG00000039068, ENSG00000152284, ENSG00000108091, ENSG00000132170, ENSG00000110092, ENSG00000186350, ENSG0000…
p53 signaling pathway	hsa04115	50	5.89	CCNE2, RRM2B, CCNE1, CCNG1, DDB2, IGFBP3, CDKN1A, ENSG00000120471, GADD45A, CHEK2, CCNB1, RRM2, CDKN2A, SESN3, CDK4, CDK6, CYCS, ENSG00000164054, EI24, STEAP3, BID, RFWD2, PTEN,PTENP1, CHEK1, TP53, RCHY1, THBS1, SERPINE1, CCNG2, PPM1D, SESN1, SIAH1, CASP9, SESN2, APAF1, GADD45G, ATM, MDM4, CDK2, CCND2, BAX, PMAIP1, FAS, IGF1, CCND3, CD82, BBC3, CASP8, CASP3, CCND1	ENSG00000175305, ENSG00000048392, ENSG00000105173, ENSG00000113328, ENSG00000134574, ENSG00000146674, ENSG00000124762, ENSG00000120471, ENSG00000116717, ENSG00000183765, ENSG00000134057, ENSG00000171848, ENSG00000147889, ENSG00000149212, ENSG00000135446, ENSG00000105810, ENSG00000172115, ENSG00000164054, ENSG00000149547, ENSG00000115107, ENSG00000015475, ENSG00000143207, ENSG00000171862, ENSG0000…
Circadian rhythm	hsa04710	13	5.68	CRY2, BHLHB2, PER3, NR1D1, BHLHB3, PER2, CRY1, ENSG00000100181, NPAS2, ARNTL, PER1, CSNK1D, CLOCK	ENSG00000121671, ENSG00000134107, ENSG00000049246, ENSG00000126368, ENSG00000123095, ENSG00000132326, ENSG00000008405, ENSG00000100181, ENSG00000170485, ENSG00000133794, ENSG00000179094, ENSG00000141551, ENSG00000134852
Proteasome	hsa03050	5	5.66	PSMD11, PSMA1, PSMA2, PSMD12, PSMB5	ENSG00000108671, ENSG00000129084, ENSG00000106588, ENSG00000197170, ENSG00000100804
Bile acid biosynthesis	hsa00120	11	5.6	BAAT, RDH11, ACAD9, HSD3B7, HADHB, NT5C1B,RDH14, ADHFE1, SOAT2, SRD5A2, LIPA, ALDH1A3	ENSG00000136881, ENSG00000072042, ENSG00000177646, ENSG00000099377, ENSG00000138029, ENSG00000185013, ENSG00000147576, ENSG00000167780, ENSG00000049319, ENSG00000107798, ENSG00000184254
T cell receptor signaling pathway	hsa04660	63	5.57	VAV1, CD4, BCL10, NCK2, PIK3CA, FOS, NFATC2, AKT1, CSDE1, PRKCQ, IFNG, NFKB1, PPP3CC, MAP3K8, RHOA, ICOS, SOS2, TNF, KRAS, CDK4, PAK3, FYN, CBL, PDK1, PIK3R1, SOS1, VAV3, PIK3CG, NFATC3, PAK1, LCK, CD8B, NFATC4, NFATC1, IL10, PAK4, CDC42, GRB2, PAK2, PAK6, VAV2, IKBKB, NCK1, PTPRC, IL4, ENSG00000187446, PPP3CA, AKT2, ITK, PIK3R2, CBLB, MAP3K14, NFAT5, CD28, PAK7, PLCG1, PIK3CD, JUN, PIK3R3, AKT3,…	ENSG00000141968, ENSG00000010610, ENSG00000142867, ENSG00000071051, ENSG00000121879, ENSG00000170345, ENSG00000101096, ENSG00000142208, ENSG00000009307, ENSG00000065675, ENSG00000111537, ENSG00000109320, ENSG00000120910, ENSG00000107968, ENSG00000067560, ENSG00000163600, ENSG00000100485, ENSG00000204490, ENSG00000133703, ENSG00000135446, ENSG00000077264, ENSG00000010810, ENSG00000110395, ENSG0000…
DNA replication	hsa03030	10	5.25	POLE3, RPA1, PCNA, POLD3, FEN1, PRIM2, RFC3, POLE4, RNASEH2C, RPA2	ENSG00000148229, ENSG00000132383, ENSG00000132646, ENSG00000077514, ENSG00000168496, ENSG00000146143, ENSG00000133119, ENSG00000115350, ENSG00000172922, ENSG00000117748
Tyrosine metabolism	hsa00350	21	5.21	PRMT8, TAT, MAOA, DBH, PRMT6, LCMT2, CARM1, SH3GLB1, MYST3, AOC3, ESCO2, ESCO1, ARD1A, ADHFE1, TH, HEMK1, LYCAT, NAT5, GOT2, ALDH1A3, MYST4	ENSG00000111218, ENSG00000198650, ENSG00000189221, ENSG00000123454, ENSG00000198890, ENSG00000168806, ENSG00000142453, ENSG00000097033, ENSG00000083168, ENSG00000131471, ENSG00000171320, ENSG00000141446, ENSG00000102030, ENSG00000147576, ENSG00000180176, ENSG00000114735, ENSG00000172954, ENSG00000173418, ENSG00000125166, ENSG00000184254, ENSG00000156650
Pentose and glucuronate interconversions	hsa00040	3	5.1	UGP2, RPE, UGDH	ENSG00000169764, ENSG00000197713, ENSG00000109814
gamma-Hexachlorocyclohexane degradation	hsa00361	6	4.89	PON1, DHRS3, ACP1, ACP6, PON2, ACP2	ENSG00000005421, ENSG00000162496, ENSG00000143727, ENSG00000162836, ENSG00000105854, ENSG00000134575
Acute myeloid leukemia	hsa05221	41	4.88	PIK3CA, AKT1, CSDE1, PIM2, LEF1, STAT3, MYC, EIF4EBP1, NFKB1, MAP2K1, PIM1, SOS2, KRAS, KIT, FRAP1, PML, PIK3R1, ARAF, SOS1, PIK3CG, TCF7, MAPK1, RUNX1, MAPK3, GRB2, IKBKB, RARA, TCF7L2, AKT2, JUP, FLT3, PIK3R2, PPARD, TCF7L1, RUNX1T1, RPS6KB1, PIK3CD, PIK3R3, AKT3, CCND1, RAF1	ENSG00000121879, ENSG00000142208, ENSG00000009307, ENSG00000102096, ENSG00000138795, ENSG00000168610, ENSG00000136997, ENSG00000187840, ENSG00000109320, ENSG00000169032, ENSG00000137193, ENSG00000100485, ENSG00000133703, ENSG00000157404, ENSG00000198793, ENSG00000140464, ENSG00000145675, ENSG00000078061, ENSG00000115904, ENSG00000105851, ENSG00000081059, ENSG00000100030, ENSG00000159216, ENSG0000…
3-Chloroacrylic acid degradation	hsa00641	2	4.86	ADHFE1, ALDH1A3	ENSG00000147576, ENSG00000184254
Glycerophospholipid metabolism	hsa00564	48	4.84	GPD2, CRLS1, PTDSS1, ETNK2, PLD1, PPAP2B, PTDSS2, CDS1, CDIPT, GPAM, CHPT1, PCYT1B, SH3GLB1, MYST3, CDS2, DGKG, DGKD, ESCO2, PISD, PLA2G2F, PPAP2C, AGPAT3, ESCO1, DGKA, CHKA, ARD1A, AGPAT6, PLA2G10, DGKI, ENSG00000204310, LYPLA2,LYPLA2P1, PLA2G3, AGPAT4, LYCAT, ETNK1, LYPLA1, PHOSPHO1, LYPLA3, PLD2, NAT5, PPAP2A, MYST4, SLC12A4, GNPAT, DGKZ, GPD1L, DGKH, ACHE	ENSG00000115159, ENSG00000088766, ENSG00000156471, ENSG00000143845, ENSG00000075651, ENSG00000162407, ENSG00000174915, ENSG00000163624, ENSG00000103502, ENSG00000119927, ENSG00000111666, ENSG00000102230, ENSG00000097033, ENSG00000083168, ENSG00000101290, ENSG00000058866, ENSG00000077044, ENSG00000171320, ENSG00000100141, ENSG00000158786, ENSG00000141934, ENSG00000160216, ENSG00000141446, ENSG0000…
GnRH signaling pathway	hsa04912	65	4.82	CAMK2D, MAP2K3, PLD1, PRKY, MAPK8, HBEGF, PRKCA, PRKCD, CSDE1, EGFR, MAP2K1, ADCY1, MAP3K4, MAP3K1, SOS2, PRKACA, KRAS, GNAS, MAPK11, ENSG00000143933, CAMK2G, PLA2G2F, ADCY7, ITPR1, PTK2B, ADCY2, MAP2K4, SOS1, ITPR3, CACNA1D, CALM1,CALM2,CALM3, ENSG00000198668, PRKX, MAP3K3, PLA2G10, MAP2K6, MAPK1, MMP14, MAPK7, MAPK3, CDC42, GRB2, ADCY9, MAP2K7, FSHB, PLA2G3, GNRHR, PLD2, MAPK14, PLCB1, ELK1, PR…	ENSG00000145349, ENSG00000034152, ENSG00000075651, ENSG00000099725, ENSG00000107643, ENSG00000113070, ENSG00000154229, ENSG00000163932, ENSG00000009307, ENSG00000146648, ENSG00000169032, ENSG00000164742, ENSG00000085511, ENSG00000095015, ENSG00000100485, ENSG00000072062, ENSG00000133703, ENSG00000087460, ENSG00000185386, ENSG00000143933, ENSG00000148660, ENSG00000158786, ENSG00000121281, ENSG0000…
Valine, leucine and isoleucine degradation	hsa00280	15	4.76	DLD, ABAT, AUH, EHHADH, BCKDHA,TMEM91, ACADS, HMGCS1, BCAT2, ALDH6A1, MUT, HADHB, HIBCH, ALDH1A3, PCCA, DBT	ENSG00000091140, ENSG00000183044, ENSG00000148090, ENSG00000113790, ENSG00000142046, ENSG00000122971, ENSG00000112972, ENSG00000105552, ENSG00000119711, ENSG00000146085, ENSG00000138029, ENSG00000198130, ENSG00000184254, ENSG00000175198, ENSG00000137992
ECM-receptor interaction	hsa04512	56	4.67	ITGA3, ITGB4, LAMA1, COL6A3, FNDC5, SDC2, COL4A6, ITGB1, FN1, TNC, SDC4, TNR, RELN, COL5A1, COL1A1, LAMA2, ITGB8, LAMA3, LAMC2, COL3A1, ITGA9, SDC3, SDC1, LAMB3, DAG1, ITGA2, THBS4, ITGA6, SV2A, TNN, COL4A4, COL5A3, ITGA10, SV2B, FNDC3A, THBS1, ENSG00000204248, HSPG2, THBS2, COL5A2, ITGB3, ITGAV, COL1A2, ITGA11, COL2A1, ITGB6, LAMC1, AGRN, ITGA7, CD44, CHAD, COL4A1, COL11A1, ITGA5, FNDC4, LAMA4	ENSG00000005884, ENSG00000132470, ENSG00000101680, ENSG00000163359, ENSG00000160097, ENSG00000169439, ENSG00000197565, ENSG00000150093, ENSG00000115414, ENSG00000041982, ENSG00000124145, ENSG00000116147, ENSG00000189056, ENSG00000130635, ENSG00000108821, ENSG00000196569, ENSG00000105855, ENSG00000053747, ENSG00000058085, ENSG00000168542, ENSG00000144668, ENSG00000162512, ENSG00000115884, ENSG0000…
Neuroactive ligand-receptor interaction	hsa04080	117	4.6	OPRK1, ADRA1B, EDG1, NR3C1, GABRA5, SSTR1, CCKBR, LEP, GRIA4, GLP2R, PRLR, GABRA1, GLP1R, GRIN2D, GPR63, GRIN3A, EDG4, F2R, GRIA1, GRM1, ADRB2, THRA, GRIN2B, MAS1, GLRA3, EDNRB, LHCGR, GRM3, GLRA2, F2RL1, ADRB3, PTGFR, PTGER2, PTGIR, GABRA4, GRID1, EDNRA, GABRE, CHRM5, PTGER4, C14orf21, TSHR, P2RX4, NPFFR2, PARD3, GABRG1, P2RY5, LEPR, GRIK2, GALR1, GABRB2, HRH1, HTR2C, GRM4, ADORA2B, ADRA2A, NPY1…	ENSG00000082556, ENSG00000170214, ENSG00000170989, ENSG00000113580, ENSG00000186297, ENSG00000139874, ENSG00000110148, ENSG00000174697, ENSG00000152578, ENSG00000065325, ENSG00000113494, ENSG00000022355, ENSG00000112164, ENSG00000105464, ENSG00000112218, ENSG00000198785, ENSG00000064547, ENSG00000181104, ENSG00000155511, ENSG00000152822, ENSG00000169252, ENSG00000126351, ENSG00000150086, ENSG0000…
Calcium signaling pathway	hsa04020	105	4.54	ADRA1B, CCKBR, CAMK2D, PLCE1, GRIN2D, PDE1C, PLN, PRKY, PRKCA, ITPKB, F2R, GRM1, ADRB2, SLC8A2, PDGFRA, SLC25A5, ERBB2, EDNRB, EGFR, MYLK2, LHCGR, PPP3CC, ADRB3, PTGFR, ADCY1, ATP2B4, EDNRA, CHRM5, P2RX4, ERBB3, PRKACA, PRKCG, ATP2A2, GNAS, ENSG00000143933, VDAC2, CAMK2G, SLC8A1, CAMK4, PLCD1, HRH1, ADCY7, HTR2C, ADORA2B, ITPR1, PTK2B, GRIN1, ATP2B3, ATP2B2, ADCY2, PTGER3, ITPR3, CACNA1D, P2RX7, …	ENSG00000170214, ENSG00000110148, ENSG00000145349, ENSG00000138193, ENSG00000105464, ENSG00000154678, ENSG00000198523, ENSG00000099725, ENSG00000154229, ENSG00000143772, ENSG00000181104, ENSG00000152822, ENSG00000169252, ENSG00000118160, ENSG00000134853, ENSG00000005022, ENSG00000141736, ENSG00000136160, ENSG00000146648, ENSG00000101306, ENSG00000138039, ENSG00000120910, ENSG00000188778, ENSG0000…
Long-term depression	hsa04730	52	4.52	GUCY1A2, GNAI2, GNAO1, PRKCA, CSDE1, GRIA1, GRM1, DOCK5, PPP2R2B, IGF1R, MAP2K1, GNAI3, PPP2R1A, CRH, GNA12, KRAS, PRKCG, GNAS, LYN, PLA2G2F, ITPR1, PRKG1, ARAF, ITPR3, PLA2G10, GUCY1A3, MAPK1, PPP2R2C, NOS2A, PPP2R1B, MAPK3, PPP2CA, GRIA2, PLA2G3, GNAZ, NOS1, CRHR1, RYR1, GRM5, PLCB1, GNA13, GRID2, PRKCB1, PLCB4, PLCB2, IGF1, GUCY2D, GNAI1, GNAQ, PPP2CB, GRIA3, RAF1	ENSG00000152402, ENSG00000114353, ENSG00000087258, ENSG00000154229, ENSG00000009307, ENSG00000155511, ENSG00000152822, ENSG00000147459, ENSG00000156475, ENSG00000140443, ENSG00000169032, ENSG00000065135, ENSG00000105568, ENSG00000147571, ENSG00000146535, ENSG00000133703, ENSG00000126583, ENSG00000087460, ENSG00000147507, ENSG00000158786, ENSG00000150995, ENSG00000185532, ENSG00000078061, ENSG0000…
Glutathione metabolism	hsa00480	13	4.49	GSTM5, GPX5, GCLC, GPX7, GGTL3, GPX6, TXNDC12, IDH1, GSTM4, GCLM, IDH2, ANPEP, GSTA4	ENSG00000134201, ENSG00000079782, ENSG00000001084, ENSG00000116157, ENSG00000131067, ENSG00000198704, ENSG00000117862, ENSG00000138413, ENSG00000168765, ENSG00000023909, ENSG00000182054, ENSG00000166825, ENSG00000170899
SNARE interactions in vesicular transport	hsa04130	28	4.36	VTI1B, BET1, SNAP23, VAMP5, STX11, SYBL1, VAMP3, VAMP1, STX1B, STX17, STX5, VAMP2, VAMP4, BET1L, STX4, VTI1A, GOSR1, STX12, GOSR2, SNAP25, STX7, BNIP1, STX1A, STX2, STX6, VAMP8, STX3, STX16	ENSG00000100568, ENSG00000105829, ENSG00000092531, ENSG00000168899, ENSG00000135604, ENSG00000124333, ENSG00000049245, ENSG00000139190, ENSG00000099365, ENSG00000136874, ENSG00000162236, ENSG00000179036, ENSG00000117533, ENSG00000177951, ENSG00000103496, ENSG00000151532, ENSG00000108587, ENSG00000117758, ENSG00000108433, ENSG00000132639, ENSG00000079950, ENSG00000113734, ENSG00000106089, ENSG0000…
Butanoate metabolism	hsa00650	16	4.29	GAD1, AACS, ABAT, EHHADH, ACADS, DDHD1, HMGCS1, RDH11, GAD2, HSD3B7, L2HGDH, NT5C1B,RDH14, ALDH5A1, BDH1, ALDH1A3, PDHA1	ENSG00000128683, ENSG00000081760, ENSG00000183044, ENSG00000113790, ENSG00000122971, ENSG00000100523, ENSG00000112972, ENSG00000072042, ENSG00000136750, ENSG00000099377, ENSG00000087299, ENSG00000185013, ENSG00000112294, ENSG00000161267, ENSG00000184254, ENSG00000131828
Inositol phosphate metabolism	hsa00562	35	4.2	ENSG00000132376, PLCE1, SYNJ1, PIK3CA, ITPKB, OCRL, PI4KB, INPP4B, PI4KA, INPP5B, INPP5A, MINPP1, PLCD1, PIP5K1B, PIP4K2B, PIP4K2A, INPPL1, PIK3CG, PTEN,PTENP1, IPMK, IMPA2, PIP5K1A, PIP5K1C, PIP4K2C, PIB5PA, ITPK1, CARKL, ITPKA, INPP1, PLCB1, PLCB4, PLCB2, PIP5K3, PLCG1, PIK3CD	ENSG00000132376, ENSG00000138193, ENSG00000159082, ENSG00000121879, ENSG00000143772, ENSG00000122126, ENSG00000143393, ENSG00000109452, ENSG00000133511, ENSG00000204084, ENSG00000068383, ENSG00000107789, ENSG00000187091, ENSG00000107242, ENSG00000141720, ENSG00000150867, ENSG00000165458, ENSG00000105851, ENSG00000171862, ENSG00000151151, ENSG00000141401, ENSG00000143398, ENSG00000186111, ENSG0000…
Arginine and proline metabolism	hsa00330	12	4.14	GLUD1,GLUDP5, GLUD2, RARS2, P4HA2, ARG1, P4HA1, GATM, ALDH4A1, NOS2A, NOS1, CPS1, GOT2	ENSG00000148672, ENSG00000182890, ENSG00000146282, ENSG00000072682, ENSG00000118520, ENSG00000122884, ENSG00000171766, ENSG00000159423, ENSG00000007171, ENSG00000089250, ENSG00000021826, ENSG00000125166
Regulation of autophagy	hsa04140	9	3.96	ATG5, BECN1, IFNG, ATG12, GABARAPL1,GABARAPL3, ULK1, PRKAA2, PRKAA1, ULK2	ENSG00000057663, ENSG00000126581, ENSG00000111537, ENSG00000145782, ENSG00000139112, ENSG00000177169, ENSG00000162409, ENSG00000132356, ENSG00000083290
Taste transduction	hsa04742	16	3.9	ACCN1, KCNB1, PRKY, GNB1, PRKACA, GNAS, GRM4, ITPR3, SCNN1A, PRKX, PLCB2, GNG3, TAS1R1, PRKACB, GNB3, ADCY6	ENSG00000108684, ENSG00000158445, ENSG00000099725, ENSG00000078369, ENSG00000072062, ENSG00000087460, ENSG00000124493, ENSG00000096433, ENSG00000111319, ENSG00000183943, ENSG00000137841, ENSG00000162188, ENSG00000173662, ENSG00000142875, ENSG00000111664, ENSG00000174233
Fatty acid metabolism	hsa00071	17	3.86	ACSL1, EHHADH, ACADSB, ACADS, CYP4A11, ACSL4, ACOX1, ACADL, CPT2, ACSL3, HADHB, ACSL6, ADHFE1, CPT1A, ALDH1A3, CHKB, ACOX3	ENSG00000151726, ENSG00000113790, ENSG00000196177, ENSG00000122971, ENSG00000187048, ENSG00000068366, ENSG00000161533, ENSG00000115361, ENSG00000157184, ENSG00000123983, ENSG00000138029, ENSG00000164398, ENSG00000147576, ENSG00000110090, ENSG00000184254, ENSG00000100288, ENSG00000087008
Glycosaminoglycan degradation	hsa00531	4	3.68	ARSB, GNS, GLB1, BRUNOL6	ENSG00000113273, ENSG00000135677, ENSG00000170266, ENSG00000140488
C21-Steroid hormone metabolism	hsa00140	2	3.62	CYP21A2, HSD11B2	ENSG00000198457, ENSG00000176387
Type II diabetes mellitus	hsa04930	29	3.51	IRS2, PIK3CA, SOCS1, MAPK8, PRKCD, SLC2A4, SOCS4, TNF, ABCC8, FRAP1, PRKCE, PIK3R1, CACNA1D, PIK3CG, SOCS2, MAPK1, IRS1, INSR, MAPK3, SOCS3, IKBKB, GCK, SLC2A2, PIK3R2, PRKCZ, MAPK9, MAPK10, PIK3CD, PIK3R3	ENSG00000185950, ENSG00000121879, ENSG00000185338, ENSG00000107643, ENSG00000163932, ENSG00000181856, ENSG00000180008, ENSG00000204490, ENSG00000006071, ENSG00000198793, ENSG00000171132, ENSG00000145675, ENSG00000157388, ENSG00000105851, ENSG00000120833, ENSG00000100030, ENSG00000169047, ENSG00000171105, ENSG00000102882, ENSG00000184557, ENSG00000104365, ENSG00000106633, ENSG00000163581, ENSG0000…
Fc epsilon RI signaling pathway	hsa04664	51	3.49	VAV1, MAP2K3, PIK3CA, MAPK8, PRKCA, PRKCD, AKT1, CSDE1, PLA2G4B, GAB2, MAP2K1, SOS2, BTK, TNF, KRAS, FYN, MAPK11, PRKCE, LYN, PDK1, PLA2G2F, PIK3R1, MAP2K4, IL13, SOS1, VAV3, PIK3CG, PLA2G10, MAP2K6, MAPK1, RAC1, MAPK3, GRB2, VAV2, MAP2K7, IL4, AKT2, PLA2G3, PIK3R2, MAPK14, PRKCB1, MAPK9, MAPK10, PLCG1, PIK3CD, MAPK12, PIK3R3, AKT3, MS4A2, SPNS1, RAF1	ENSG00000141968, ENSG00000034152, ENSG00000121879, ENSG00000107643, ENSG00000154229, ENSG00000163932, ENSG00000142208, ENSG00000009307, ENSG00000168970, ENSG00000033327, ENSG00000169032, ENSG00000100485, ENSG00000010671, ENSG00000204490, ENSG00000133703, ENSG00000010810, ENSG00000185386, ENSG00000171132, ENSG00000147507, ENSG00000152256, ENSG00000158786, ENSG00000145675, ENSG00000065559, ENSG0000…
Natural killer cell mediated cytotoxicity	hsa04650	54	3.45	VAV1, PIK3CA, SH2D1B, NFATC2, PRKCA, CSDE1, IFNG, PPP3CC, MAP2K1, SOS2, TNF, KRAS, PRKCG, FYN, FASLG, PTK2B, PIK3R1, ARAF, BID, ENSG00000204516, SOS1, VAV3, PIK3CG, IFNAR2, PTPN11, NFATC3, PAK1, LCK, SHC1, MAPK1, RAC1, NFATC4, NFATC1, MAPK3, IFNAR1, GRB2, SH2D1A, VAV2, ENSG00000187446, PPP3CA, PIK3R2, PRKCB1, ITGAL, FAS, NFAT5, CD244, PLCG1, SHC4, CASP3, PIK3CD, PIK3R3, SPNS1, RAF1, PPP3CB	ENSG00000141968, ENSG00000121879, ENSG00000198574, ENSG00000101096, ENSG00000154229, ENSG00000009307, ENSG00000111537, ENSG00000120910, ENSG00000169032, ENSG00000100485, ENSG00000204490, ENSG00000133703, ENSG00000126583, ENSG00000010810, ENSG00000117560, ENSG00000120899, ENSG00000145675, ENSG00000078061, ENSG00000015475, ENSG00000204516, ENSG00000115904, ENSG00000134215, ENSG00000105851, ENSG0000…
O-Glycan biosynthesis	hsa00512	23	3.37	ST3GAL2, GALNT2, GCNT3, GALNT7, GALNT1, ENSG00000174473, GALNTL4, GALNT3, GALNTL2, GALNT13, C1GALT1, GALNT14, GALNT10, GCNT1, WBSCR17, B4GALT5, C1GALT1C1, GALNT12, GALNT5, OGT, GALNTL1, GCNT4, ST6GALNAC1	ENSG00000157350, ENSG00000143641, ENSG00000140297, ENSG00000109586, ENSG00000141429, ENSG00000174473, ENSG00000110328, ENSG00000115339, ENSG00000131386, ENSG00000144278, ENSG00000106392, ENSG00000158089, ENSG00000164574, ENSG00000187210, ENSG00000185274, ENSG00000158470, ENSG00000171155, ENSG00000119514, ENSG00000136542, ENSG00000147162, ENSG00000100626, ENSG00000176928, ENSG00000070526
Neurodegenerative Diseases	hsa01510	28	3.22	VAPB, BCL2, NR4A2, ALS2, NEFH, SNCA, PRNP, ATN1, CASP7, MAPT, APP, LRRK2, FBXW7, CREBBP, GFAP, GRB2, SETX, PSEN1, BAX, NGFR, EP300, CASP8, CASP3, PSEN2, BCL2L1, APBA1, HSPA5, CASP6	ENSG00000124164, ENSG00000171791, ENSG00000153234, ENSG00000003393, ENSG00000100285, ENSG00000145335, ENSG00000171867, ENSG00000111676, ENSG00000165806, ENSG00000186868, ENSG00000142192, ENSG00000188906, ENSG00000109670, ENSG00000005339, ENSG00000131095, ENSG00000177885, ENSG00000107290, ENSG00000080815, ENSG00000087088, ENSG00000064300, ENSG00000100393, ENSG00000064012, ENSG00000164305, ENSG0000…
Aminoacyl-tRNA biosynthesis	hsa00970	14	3.21	QARS, AARS2, RARS2, MTFMT, CARS, WARS2, YARS, MARS2, AARS, IARS, HARS2, WARS, LARS, MARS	ENSG00000172053, ENSG00000124608, ENSG00000146282, ENSG00000103707, ENSG00000110619, ENSG00000116874, ENSG00000134684, ENSG00000152428, ENSG00000090861, ENSG00000196305, ENSG00000112855, ENSG00000140105, ENSG00000133706, ENSG00000166986
N-Glycan degradation	hsa00511	4	3.14	NEU1, FUCA1, GLB1, BRUNOL6	ENSG00000204386, ENSG00000179163, ENSG00000170266, ENSG00000140488
Biosynthesis of steroids	hsa00100	8	3.14	VKORC1, SC5DL, SC4MOL, GGCX, HMGCR, DHCR24, HSD17B7, NSDHL	ENSG00000167397, ENSG00000109929, ENSG00000052802, ENSG00000115486, ENSG00000113161, ENSG00000116133, ENSG00000132196, ENSG00000147383
Huntington's disease	hsa05040	22	3.06	CLTA, CLTC, NCOR1, BDNF, ENSG00000143933, DCTN1, PLEKHA8, CALM1,CALM2,CALM3, ENSG00000198668, HIP1, TP53, HAP1, CREBBP, GRB2, HIP2, RASA1, BAX, EP300, CASP8, CASP3, TGM2, CASP6	ENSG00000122705, ENSG00000141367, ENSG00000141027, ENSG00000176697, ENSG00000143933, ENSG00000204843, ENSG00000106086, ENSG00000160014, ENSG00000198668, ENSG00000127946, ENSG00000141510, ENSG00000173805, ENSG00000005339, ENSG00000177885, ENSG00000078140, ENSG00000145715, ENSG00000087088, ENSG00000100393, ENSG00000064012, ENSG00000164305, ENSG00000198959, ENSG00000138794
Dentatorubropallidoluysian atrophy (DRPLA)	hsa05050	12	3.05	MAGI2, WWP2, ATN1, CASP7, BAIAP2, WWP1, RERE, INSR, ITCH, CASP8, CASP3, MAGI1	ENSG00000187391, ENSG00000198373, ENSG00000111676, ENSG00000165806, ENSG00000175866, ENSG00000123124, ENSG00000142599, ENSG00000171105, ENSG00000078747, ENSG00000064012, ENSG00000164305, ENSG00000151276
Antigen processing and presentation	hsa04612	31	3.01	CTSB, CD4, HSPA2, CIITA, NFYA, CALR, TAPBP, CTSS, ENSG00000179344, ENSG00000204252, HSP90AB1, RFX5, NFYC, HSPA1A,HSPA1B, CANX, PDIA3, HLA-DPB1, HSPA4, CD8B, NFYB, HSPA8, RFXANK, ENSG00000204258, HSP90AA1,HSP90AA2, PSME3, CREB1, RFXAP, PSME1, ENSG00000168394, HSPA5, HLA-DRB5	ENSG00000164733, ENSG00000010610, ENSG00000126803, ENSG00000179583, ENSG00000001167, ENSG00000179218, ENSG00000112493, ENSG00000163131, ENSG00000179344, ENSG00000204252, ENSG00000096384, ENSG00000143390, ENSG00000066136, ENSG00000204388, ENSG00000127022, ENSG00000167004, ENSG00000168383, ENSG00000170606, ENSG00000172116, ENSG00000120837, ENSG00000109971, ENSG00000064490, ENSG00000204258, ENSG0000…
Epithelial cell signaling in Helicobacter pylori	hsa05120	44	3	PTPRZ1, ENSG00000198563, ATP6V1C1, ATP6V1E1, MAPK8, HBEGF, ATP6AP1, F11R, ADAM10, IGSF5, EGFR, NFKB1, MET, ATP6V0E1, CSK, IL8, ATP6V1G1, ATP6V1H, MAPK11, LYN, MAP2K4, PTPN11, PAK1, JAM3, RAC1, ADAM17, ATP6V1A, CDC42, IKBKB, ATP6V0B, ATP6V0C, ATP6V1B2, ATP6V0A2, IL8RA, MAPK14, ATP6V1F, MAP3K14, MAPK9, MAPK10, PLCG1, CASP3, MAPK12, JUN, GIT1	ENSG00000106278, ENSG00000198563, ENSG00000155097, ENSG00000131100, ENSG00000107643, ENSG00000113070, ENSG00000071553, ENSG00000158769, ENSG00000137845, ENSG00000183067, ENSG00000146648, ENSG00000109320, ENSG00000105976, ENSG00000113732, ENSG00000103653, ENSG00000169429, ENSG00000136888, ENSG00000047249, ENSG00000185386, ENSG00000147507, ENSG00000065559, ENSG00000179295, ENSG00000149269, ENSG0000…
Cysteine metabolism	hsa00272	5	2.98	SULT4A1, CTH, CARS, LDHA, GOT2	ENSG00000130540, ENSG00000116761, ENSG00000110619, ENSG00000134333, ENSG00000125166
Adipocytokine signaling pathway	hsa04920	47	2.95	PPARGC1A, ACACB, IRS2, PRKAG2, LEP, ADIPOR1, MAPK8, TNFRSF1A, AKT1, STAT3, PRKAB1, PRKCQ, ACSL1, PRKAG1, CAMKK1, NFKB1, SLC2A4, SLC2A1, ACSL4, TNF, LEPR, FRAP1, PCK1, TNFRSF1B, CPT2, PRKAA2, ACSL3, ADIPOR2, CAMKK2, ENSG00000204231, PTPN11, ACSL6, IRS1, PRKAA1, SOCS3, IKBKB, AKT2, G6PC, JAK1, CPT1A, CHKB, PRKAB2, MAPK9, MAPK10, AKT3, RXRA, PPARA	ENSG00000109819, ENSG00000076555, ENSG00000185950, ENSG00000106617, ENSG00000174697, ENSG00000159346, ENSG00000107643, ENSG00000067182, ENSG00000142208, ENSG00000168610, ENSG00000111725, ENSG00000065675, ENSG00000151726, ENSG00000181929, ENSG00000004660, ENSG00000109320, ENSG00000181856, ENSG00000117394, ENSG00000068366, ENSG00000204490, ENSG00000116678, ENSG00000198793, ENSG00000124253, ENSG0000…
Propanoate metabolism	hsa00640	13	2.87	ACACB, SUCLG2, ABAT, EHHADH, SUCLA2, ACSS1, ACACA, ALDH6A1, MUT, LDHA, HIBCH, ALDH1A3, PCCA	ENSG00000076555, ENSG00000172340, ENSG00000183044, ENSG00000113790, ENSG00000136143, ENSG00000154930, ENSG00000132142, ENSG00000119711, ENSG00000146085, ENSG00000134333, ENSG00000198130, ENSG00000184254, ENSG00000175198
Naphthalene and anthracene degradation	hsa00626	6	2.87	PRMT8, PRMT6, LCMT2, CARM1, DHRS3, HEMK1	ENSG00000111218, ENSG00000198890, ENSG00000168806, ENSG00000142453, ENSG00000162496, ENSG00000114735
Methionine metabolism	hsa00271	15	2.63	TAT, SRM, DNMT1, CTH, MTFMT, MARS2, MAT2B, MAT1A, DNMT3A, AMD1, ENSG00000158467, MTR, MARS, DNMT3B, TRDMT1	ENSG00000198650, ENSG00000116649, ENSG00000130816, ENSG00000116761, ENSG00000103707, ENSG00000152428, ENSG00000038274, ENSG00000151224, ENSG00000119772, ENSG00000123505, ENSG00000158467, ENSG00000116984, ENSG00000166986, ENSG00000088305, ENSG00000107614
Base excision repair	hsa03410	13	2.49	POLE3, MBD4, PCNA, POLD3, POLL, LIG3, SMUG1, TDG, FEN1, UNG, HMGB1, POLE4, NEIL2	ENSG00000148229, ENSG00000129071, ENSG00000132646, ENSG00000077514, ENSG00000166169, ENSG00000005156, ENSG00000123415, ENSG00000139372, ENSG00000168496, ENSG00000076248, ENSG00000189403, ENSG00000115350, ENSG00000154328
Gap junction	hsa04540	60	2.46	GUCY1A2, TUBB2B, PDGFD, GNAI2, ENSG00000196230, PRKY, PRKCA, CSDE1, GRM1, PDGFRA, GJA1, EGFR, MAP2K1, GNAI3, ADCY1, TUBA4A, TUBB2A, PDGFB, SOS2, PRKACA, KRAS, PRKCG, GNAS, ADCY7, HTR2C, ITPR1, PRKG1, ADCY2, SOS1, ITPR3, PRKX, TUBA1A, GUCY1A3, MAPK1, MAPK7, MAPK3, GRB2, ADCY9, ADRB1, GRM5, PLCB1, PRKCB1, EGF, PLCB4, PLCB2, CSNK1D, GUCY2D, ADCY3, DRD2, GNAI1, PDGFRB, PRKACB, GNAQ, HTR2A, DRD1, PDGF…	ENSG00000152402, ENSG00000137285, ENSG00000170962, ENSG00000114353, ENSG00000196230, ENSG00000099725, ENSG00000154229, ENSG00000009307, ENSG00000152822, ENSG00000134853, ENSG00000152661, ENSG00000146648, ENSG00000169032, ENSG00000065135, ENSG00000164742, ENSG00000127824, ENSG00000137267, ENSG00000100311, ENSG00000100485, ENSG00000072062, ENSG00000133703, ENSG00000126583, ENSG00000087460, ENSG0000…
Synthesis and degradation of ketone bodies	hsa00072	2	2.41	HMGCS1, BDH1	ENSG00000112972, ENSG00000161267
Fatty acid elongation in mitochondria	hsa00062	2	2.41	PPT1, HADHB	ENSG00000131238, ENSG00000138029
Ascorbate and aldarate metabolism	hsa00053	2	2.41	ALDH1A3, UGDH	ENSG00000184254, ENSG00000109814
Keratan sulfate biosynthesis	hsa00533	12	2.26	B3GNT1, ST3GAL2, CHST2, FUT8, CHST4, CHST1, B4GALT2, B3GNT2, B4GALT4, B4GALT3, ST3GAL4, B4GALT1	ENSG00000174684, ENSG00000157350, ENSG00000175040, ENSG00000033170, ENSG00000140835, ENSG00000175264, ENSG00000117411, ENSG00000170340, ENSG00000121578, ENSG00000158850, ENSG00000110080, ENSG00000086062
Urea cycle and metabolism of amino groups	hsa00220	12	2.15	MAOA, 39600, SRM, NAGS, ODC1, ARG1, GATM, SMS, AOC3, AMD1, CPS1, ALDH1A3	ENSG00000189221, ENSG00000130066, ENSG00000116649, ENSG00000161653, ENSG00000115758, ENSG00000118520, ENSG00000171766, ENSG00000102172, ENSG00000131471, ENSG00000123505, ENSG00000021826, ENSG00000184254
ABC transporters - General	hsa02010	29	2.15	ABCG8, ABCD4, ABCB10, ABCC9, ABCB6, ABCC10, ABCG5, ABCD1, ABCA12, CFTR, ABCC8, ABCA9, ABCB8, ABCA2, ABCA1, ABCC5, ABCC4, ABCC1, ABCB9, ABCD2, ABCG1, ABCD3, ABCG4, ABCC3, ABCB7, ABCC11, ABCA8, ENSG00000168394, ABCC12	ENSG00000143921, ENSG00000119688, ENSG00000135776, ENSG00000069431, ENSG00000115657, ENSG00000124574, ENSG00000138075, ENSG00000101986, ENSG00000144452, ENSG00000001626, ENSG00000006071, ENSG00000154258, ENSG00000197150, ENSG00000107331, ENSG00000165029, ENSG00000114770, ENSG00000125257, ENSG00000103222, ENSG00000150967, ENSG00000173208, ENSG00000160179, ENSG00000117528, ENSG00000172350, ENSG0000…
Lysine degradation	hsa00310	16	2.11	EHHADH, SUV39H2, PLOD2, AADAT, OGDHL, DLST,DLSTP, NSD1, PLOD1, PIPOX, SETD7, SETD1A, SETDB1, ALDH1A3, EHMT1, SUV39H1, SPCS1	ENSG00000113790, ENSG00000152455, ENSG00000152952, ENSG00000109576, ENSG00000197444, ENSG00000119689, ENSG00000165671, ENSG00000083444, ENSG00000179761, ENSG00000145391, ENSG00000099381, ENSG00000143379, ENSG00000184254, ENSG00000181090, ENSG00000101945, ENSG00000114902
alpha-Linolenic acid metabolism	hsa00592	5	2.01	ACOX1, PLA2G2F, PLA2G10, PLA2G3, ACOX3	ENSG00000161533, ENSG00000158786, ENSG00000069764, ENSG00000100078, ENSG00000087008
B cell receptor signaling pathway	hsa04662	39	1.94	VAV1, BCL10, CD22, PIK3CA, FOS, GSK3B, NFATC2, AKT1, CSDE1, FCGR2B,FCGR2C, NFKB1, PPP3CC, CD79A, BTK, KRAS, CR2, LYN, PIK3R1, CD72, VAV3, PIK3CG, NFATC3, RAC1, NFATC4, NFATC1, VAV2, IKBKB, ENSG00000187446, PPP3CA, CD81, AKT2, PIK3R2, PRKCB1, NFAT5, PIK3CD, JUN, PIK3R3, AKT3, PPP3CB	ENSG00000141968, ENSG00000142867, ENSG00000012124, ENSG00000121879, ENSG00000170345, ENSG00000082701, ENSG00000101096, ENSG00000142208, ENSG00000009307, ENSG00000072694, ENSG00000109320, ENSG00000120910, ENSG00000105369, ENSG00000010671, ENSG00000133703, ENSG00000117322, ENSG00000147507, ENSG00000145675, ENSG00000137101, ENSG00000134215, ENSG00000105851, ENSG00000072736, ENSG00000136238, ENSG0000…
Cholera - Infection	hsa05110	28	1.92	ENSG00000198563, ATP6V1C1, ATP6V1E1, PRKCA, ATP6V0E1, ARF1, ARF6, SEC61A1, TRIM23, ATP6V1G1, GNAS, ATP6V1H, ARF5, AK1, ARL4D, ERO1L, ARF3, SEC61A2, ATP6V1A, ADCY9, ATP6V0B, ATP6V0C, ARF4, ATP6V0A2, ACTG1, ATP6V1F, ADCY3, PLCG1	ENSG00000198563, ENSG00000155097, ENSG00000131100, ENSG00000154229, ENSG00000113732, ENSG00000143761, ENSG00000165527, ENSG00000058262, ENSG00000113595, ENSG00000136888, ENSG00000087460, ENSG00000047249, ENSG00000004059, ENSG00000106992, ENSG00000175906, ENSG00000197930, ENSG00000134287, ENSG00000065665, ENSG00000114573, ENSG00000162104, ENSG00000117410, ENSG00000185883, ENSG00000168374, ENSG0000…
VEGF signaling pathway	hsa04370	45	1.92	PIK3CA, NFATC2, PRKCA, AKT1, CSDE1, PPP3CC, MAP2K1, MAPKAPK3, SH2D2A, KRAS, PRKCG, MAPK11, PLA2G2F, PTGS2, PIK3R1, PIK3CG, SPHK2, VEGFA, NFATC3, PLA2G10, MAPK1, RAC1, NFATC4, NFATC1, KDR, MAPK3, CDC42, CASP9, ENSG00000187446, PPP3CA, MAPKAPK2, AKT2, PLA2G3, PTK2, PIK3R2, MAPK14, PRKCB1, NFAT5, PLCG1, PIK3CD, MAPK12, PIK3R3, AKT3, RAF1, PPP3CB	ENSG00000121879, ENSG00000101096, ENSG00000154229, ENSG00000142208, ENSG00000009307, ENSG00000120910, ENSG00000169032, ENSG00000114738, ENSG00000027869, ENSG00000133703, ENSG00000126583, ENSG00000185386, ENSG00000158786, ENSG00000073756, ENSG00000145675, ENSG00000105851, ENSG00000063176, ENSG00000112715, ENSG00000072736, ENSG00000069764, ENSG00000100030, ENSG00000136238, ENSG00000100968, ENSG0000…
Thiamine metabolism	hsa00730	7	1.91	THTPA, MTMR1, MTMR2, NFS1, MTMR6, TPK1, ENSG00000107902	ENSG00000157306, ENSG00000063601, ENSG00000087053, ENSG00000078872, ENSG00000139505, ENSG00000196511, ENSG00000107902
Carbon fixation	hsa00710	9	1.84	ALDOB, GPT2, ME1, RPIA, ALDOA, ALDOC, RPE, GOT2, PGK1	ENSG00000136872, ENSG00000166123, ENSG00000065833, ENSG00000153574, ENSG00000149925, ENSG00000109107, ENSG00000197713, ENSG00000125166, ENSG00000102144
Atrazine degradation	hsa00791	2	1.83	APOBEC4, ADAR	ENSG00000173627, ENSG00000160710
Ubiquinone biosynthesis	hsa00130	2	1.83	COQ3, COQ2	ENSG00000132423, ENSG00000173085
Chondroitin sulfate biosynthesis	hsa00532	16	1.78	CHST7, B3GAT1, CHST12, UST, CHST3, DSE, B3GAT3, ENSG00000147408, XYLT2, ENSG00000182022, CHST11, B3GALT6, ENSG00000169826, B3GAT2, CHSY1, XYLT1	ENSG00000147119, ENSG00000109956, ENSG00000136213, ENSG00000111962, ENSG00000122863, ENSG00000111817, ENSG00000149541, ENSG00000147408, ENSG00000015532, ENSG00000182022, ENSG00000171310, ENSG00000176022, ENSG00000169826, ENSG00000112309, ENSG00000131873, ENSG00000103489
Glutamate metabolism	hsa00251	21	1.78	GAD1, GFPT1, QARS, ABAT, GLUD1,GLUDP5, GLUD2, GPT2, GLS, GFPT2, GCLC, ALDH4A1, GLUL, GAD2, NAGK, PPAT, ALDH5A1, GNPNAT1, GLS2, GCLM, CPS1, GOT2	ENSG00000128683, ENSG00000198380, ENSG00000172053, ENSG00000183044, ENSG00000148672, ENSG00000182890, ENSG00000166123, ENSG00000115419, ENSG00000131459, ENSG00000001084, ENSG00000159423, ENSG00000135821, ENSG00000136750, ENSG00000124357, ENSG00000128059, ENSG00000112294, ENSG00000100522, ENSG00000135423, ENSG00000023909, ENSG00000021826, ENSG00000125166
Heparan sulfate biosynthesis	hsa00534	14	1.7	NDST2, HS6ST2, NDST4, NDST3, EXT1, NDST1, HS6ST3, HS6ST1, EXTL1, HS3ST3B1, GLCE, EXTL2, EXTL3, HS3ST2	ENSG00000166507, ENSG00000171004, ENSG00000138653, ENSG00000164100, ENSG00000182197, ENSG00000070614, ENSG00000185352, ENSG00000136720, ENSG00000158008, ENSG00000125430, ENSG00000138604, ENSG00000162694, ENSG00000012232, ENSG00000122254
Notch signaling pathway	hsa04330	27	1.69	DVL1, DTX2, APH1A, DTX1, NUMB, SNW1, DVL3, NOTCH2, NUMBL, DLL1, HES1, HDAC2, CREBBP, ADAM17, DVL2, CTBP1, PSEN1, DTX4, JAG1, NCSTN, RBPJ, PCAF, LFNG, EP300, JAG2, PSEN2, CTBP2	ENSG00000107404, ENSG00000091073, ENSG00000117362, ENSG00000135144, ENSG00000133961, ENSG00000100603, ENSG00000161202, ENSG00000134250, ENSG00000105245, ENSG00000198719, ENSG00000114315, ENSG00000196591, ENSG00000005339, ENSG00000151694, ENSG00000004975, ENSG00000159692, ENSG00000080815, ENSG00000110042, ENSG00000101384, ENSG00000162736, ENSG00000168214, ENSG00000114166, ENSG00000106003, ENSG0000…
D-Glutamine and D-glutamate metabolism	hsa00471	4	1.59	GLUD1,GLUDP5, GLUD2, GLS, GLS2	ENSG00000148672, ENSG00000182890, ENSG00000115419, ENSG00000135423
Glycine, serine and threonine metabolism	hsa00260	21	1.56	DLD, MAOA, PSPH,PSPHL, SHMT1, CTH, PSAT1, SARDH, GCAT, GATM, RDH11, AGXT2, AOC3, SHMT2, PISD, GLDC, HSD3B7, CHKA, NT5C1B,RDH14, AMT, PIPOX, PHGDH	ENSG00000091140, ENSG00000189221, ENSG00000146733, ENSG00000176974, ENSG00000116761, ENSG00000135069, ENSG00000123453, ENSG00000100116, ENSG00000171766, ENSG00000072042, ENSG00000113492, ENSG00000131471, ENSG00000182199, ENSG00000100141, ENSG00000178445, ENSG00000099377, ENSG00000110721, ENSG00000185013, ENSG00000145020, ENSG00000179761, ENSG00000092621
Prion disease	hsa05060	10	1.55	LAMA1, BCL2, HSPD1, TNF, PRNP, IL6, GFAP, LAMC1, NFE2L2, HSPA5	ENSG00000101680, ENSG00000171791, ENSG00000144381, ENSG00000204490, ENSG00000171867, ENSG00000136244, ENSG00000131095, ENSG00000135862, ENSG00000116044, ENSG00000044574
Polyunsaturated fatty acid biosynthesis	hsa01040	15	1.5	FASN, ACOT11, BAAT, ELOVL2, SCD, ELOVL6, HSD17B12, ACOT7, SCD5, ACOX1, ELOVL5, YOD1, GPSN2, ACOX3, ACOT8	ENSG00000169710, ENSG00000162390, ENSG00000136881, ENSG00000197977, ENSG00000099194, ENSG00000170522, ENSG00000149084, ENSG00000097021, ENSG00000145284, ENSG00000161533, ENSG00000012660, ENSG00000180667, ENSG00000099797, ENSG00000087008, ENSG00000101473
Protein export	hsa03060	8	1.5	ENSG00000143742, SRPR, SEC11C, SRP54, SEC61A2, SRP19, SRP72, SRP68	ENSG00000143742, ENSG00000182934, ENSG00000166562, ENSG00000100883, ENSG00000065665, ENSG00000153037, ENSG00000174780, ENSG00000167881
Pentose phosphate pathway	hsa00030	11	1.46	PFKP, ALDOB, PRPS1,PRPS1L1, H6PD, PGM3, RPIA, ALDOA, ALDOC, RPE, PGM1, PGD	ENSG00000067057, ENSG00000136872, ENSG00000147224, ENSG00000049239, ENSG00000013375, ENSG00000153574, ENSG00000149925, ENSG00000109107, ENSG00000197713, ENSG00000079739, ENSG00000142657
Apoptosis	hsa04210	51	1.44	BCL2, PIK3CA, TNFRSF1A, IL1RAP, AKT1, NTRK1, CAPN2, NFKB1, PPP3CC, IRAK2, IL1R1, PRKACA, TNF, PRKAR2B, CYCS, CASP7, FASLG, IL1A, PIK3R1, BID, PIK3CG, PRKAR2A, TP53, IRAK1, IRAK4, FADD, IKBKB, CASP9, APAF1, ENSG00000187446, PPP3CA, AKT2, CSF2RB, ATM, NGFB, PIK3R2, BAX, MAP3K14, FAS, PRKAR1A, CASP8, CASP3, CASP10, PRKACB, BIRC4, PIK3CD, PIK3R3, BCL2L1, AKT3, CASP6, PPP3CB	ENSG00000171791, ENSG00000121879, ENSG00000067182, ENSG00000196083, ENSG00000142208, ENSG00000198400, ENSG00000162909, ENSG00000109320, ENSG00000120910, ENSG00000134070, ENSG00000115594, ENSG00000072062, ENSG00000204490, ENSG00000005249, ENSG00000172115, ENSG00000165806, ENSG00000117560, ENSG00000115008, ENSG00000145675, ENSG00000015475, ENSG00000105851, ENSG00000114302, ENSG00000141510, ENSG0000…
Hematopoietic cell lineage	hsa04640	39	1.43	ITGA3, EPOR, CD4, CD33, CD22, DNTT, TFRC, EPO, IL1R1, TNF, CD9, CR1, CR2, KIT, IL7R, ITGA2, CD59, IL1A, ITGA6, IL2RA, CSF1R, IL6, KITLG, CD8B, CSF1, ITGB3, IL4, MME, FLT3, CD34, IL4R, ANPEP, CD24,CD24L4, CD44, IL11, IL7, ITGA5, HLA-DRB5, IL6R	ENSG00000005884, ENSG00000187266, ENSG00000010610, ENSG00000105383, ENSG00000012124, ENSG00000107447, ENSG00000072274, ENSG00000130427, ENSG00000115594, ENSG00000204490, ENSG00000010278, ENSG00000203710, ENSG00000117322, ENSG00000157404, ENSG00000168685, ENSG00000164171, ENSG00000085063, ENSG00000115008, ENSG00000091409, ENSG00000134460, ENSG00000182578, ENSG00000136244, ENSG00000049130, ENSG0000…
Dorso-ventral axis formation	hsa04320	18	1.43	FMN2, ERBB2, EGFR, MAP2K1, NOTCH2, SPIRE1, SOS2, ETV7, KRAS, ETV6, SOS1, MAPK1, MAPK3, GRB2, ETS2, ERBB4, ETS1, RAF1	ENSG00000155816, ENSG00000141736, ENSG00000146648, ENSG00000169032, ENSG00000134250, ENSG00000134278, ENSG00000100485, ENSG00000010030, ENSG00000133703, ENSG00000139083, ENSG00000115904, ENSG00000100030, ENSG00000102882, ENSG00000177885, ENSG00000157557, ENSG00000178568, ENSG00000134954, ENSG00000132155
Cell cycle	hsa04110	68	1.42	CCNE2, DBF4, CDKN1B, CCNE1, CDC6, CDC27, CUL1, E2F3, GSK3B, RBL2, CDKN2C, CDK7, CDKN2B, PCNA, YWHAB, WEE1, E2F1, CDC14B,CDC14C, CDKN1A, GADD45A, SMC1A, YWHAH, CHEK2, CCNB1, CCNH, CDKN2A, ANAPC1, CDK4, CDK6, SMAD2, TGFB1, RBL1, E2F2, BUB3, YWHAE, RB1, CDC14A, CCNA2, SKP1A, YWHAQ, YWHAZ, CHEK1, HDAC2, TP53, ORC2L, CDC25B, CREBBP, CDC7, GADD45G, ATM, MAD2L1, ORC5L, TFDP1, YWHAG, CDK2, CCND2, CDC23, …	ENSG00000175305, ENSG00000006634, ENSG00000111276, ENSG00000105173, ENSG00000094804, ENSG00000004897, ENSG00000055130, ENSG00000112242, ENSG00000082701, ENSG00000103479, ENSG00000123080, ENSG00000134058, ENSG00000147883, ENSG00000132646, ENSG00000166913, ENSG00000166483, ENSG00000101412, ENSG00000081377, ENSG00000124762, ENSG00000116717, ENSG00000072501, ENSG00000128245, ENSG00000183765, ENSG0000…
Geraniol degradation	hsa00281	1	1.41	ACAD9	ENSG00000177646
Lysine biosynthesis	hsa00300	1	1.41	AADAT	ENSG00000109576
N-Glycan biosynthesis	hsa00510	27	1.36	MAN1B1, DHDDS, DOLPP1, RPN2, MAN2A1, DAD1, RPN1, STT3B, FUT8, MAN1A1, ALG9, MGAT5B, B4GALT2, MGAT4A, MAN1A2, MGAT3, MGAT4B, B4GALT3, MGAT1, ALG2, ALG8, MAN1C1, GANAB, ALG11, B4GALT1, ALG10B, ST6GAL1	ENSG00000177239, ENSG00000117682, ENSG00000167130, ENSG00000118705, ENSG00000112893, ENSG00000129562, ENSG00000163902, ENSG00000163527, ENSG00000033170, ENSG00000111885, ENSG00000086848, ENSG00000167889, ENSG00000117411, ENSG00000071073, ENSG00000198162, ENSG00000128268, ENSG00000161013, ENSG00000158850, ENSG00000131446, ENSG00000119523, ENSG00000159063, ENSG00000117643, ENSG00000089597, ENSG0000…
Toll-like receptor signaling pathway	hsa04620	61	1.24	LBP, MAP2K3, CD40, PIK3CA, FOS, MAPK8, TRAF6, AKT1, TIRAP, TLR8, NFKB1, MAP2K1, IKBKE, MAP3K8, TLR4, CCL4,CCL4L1,CCL4L2, CXCL11, MAP3K7IP2, CCL3, TNF, IL8, CD86, STAT1, MAPK11, PIK3R1, MAP2K4, PIK3CG, IFNAR2, IRF7, TICAM2,TMED7, IRAK1, IRAK4, MAP2K6, IL6, TBK1, IRF5, MAPK1, MAP3K7, RAC1, FADD, IL12A, MAPK3, TRAF3, CXCL10, TOLLIP, IFNAR1, MAP2K7, IKBKB, AKT2, TLR7, PIK3R2, MAPK14, MAPK9, MAPK10, C…	ENSG00000129988, ENSG00000034152, ENSG00000101017, ENSG00000121879, ENSG00000170345, ENSG00000107643, ENSG00000175104, ENSG00000142208, ENSG00000150455, ENSG00000101916, ENSG00000109320, ENSG00000169032, ENSG00000143466, ENSG00000107968, ENSG00000136869, ENSG00000129277, ENSG00000169248, ENSG00000055208, ENSG00000006075, ENSG00000204490, ENSG00000169429, ENSG00000114013, ENSG00000115415, ENSG0000…
Alanine and aspartate metabolism	hsa00252	15	1.2	GAD1, DLD, ABAT, AARS2, GPT2, ASRGL1, AARS, AGXT2, DDO, DLAT, GAD2, CRAT, GOT2, ADSS, PDHA1	ENSG00000128683, ENSG00000091140, ENSG00000183044, ENSG00000124608, ENSG00000166123, ENSG00000162174, ENSG00000090861, ENSG00000113492, ENSG00000203797, ENSG00000150768, ENSG00000136750, ENSG00000095321, ENSG00000125166, ENSG00000035687, ENSG00000131828
Phenylalanine, tyrosine and tryptophan biosynthesis	hsa00400	3	1.18	TAT, YARS, GOT2	ENSG00000198650, ENSG00000134684, ENSG00000125166
beta-Alanine metabolism	hsa00410	11	1.14	GAD1, ABAT, SRM, EHHADH, DPYS, SMS, AOC3, GAD2, DPYD, HIBCH, ALDH1A3	ENSG00000128683, ENSG00000183044, ENSG00000116649, ENSG00000113790, ENSG00000147647, ENSG00000102172, ENSG00000131471, ENSG00000136750, ENSG00000188641, ENSG00000198130, ENSG00000184254
RNA polymerase	hsa03020	9	1.12	POLR2H, POLR2F, POLR1B, POLR1C, POLR2C, POLR3H, POLR2D, POLR3G, POLR2A	ENSG00000163882, ENSG00000100142, ENSG00000125630, ENSG00000171453, ENSG00000102978, ENSG00000100413, ENSG00000144231, ENSG00000113356, ENSG00000181222
Sulfur metabolism	hsa00920	5	1.12	CHST12, PAPSS2, CHST11, ENSG00000181625, PAPSS1	ENSG00000136213, ENSG00000198682, ENSG00000171310, ENSG00000181625, ENSG00000138801
Glyoxylate and dicarboxylate metabolism	hsa00630	6	1.11	ACO1, HAO1, MTHFD2, CS, ENSG00000184207, MTHFD1L	ENSG00000122729, ENSG00000101323, ENSG00000065911, ENSG00000062485, ENSG00000184207, ENSG00000120254
Aminophosphonate metabolism	hsa00440	7	1.11	PRMT8, PRMT6, LCMT2, CHPT1, PCYT1B, CARM1, HEMK1	ENSG00000111218, ENSG00000198890, ENSG00000168806, ENSG00000111666, ENSG00000102230, ENSG00000142453, ENSG00000114735
Caprolactam degradation	hsa00930	6	1.11	VNN3, SIRT7, SIRT5, EHHADH, SIRT1, SIRT2	ENSG00000093134, ENSG00000187531, ENSG00000124523, ENSG00000113790, ENSG00000096717, ENSG00000068903
Pyrimidine metabolism	hsa00240	41	1.1	POLE3, RRM2B, POLR2H, NT5E, NP, UPRT, NME4, POLR2F, POLD3, CANT1, POLR1B, DCTD, DPYS, POLR1C, RRM2, DCK, POLR2C, AK3, NME7, UPP1, NT5C2, UCK2, POLR3H, ENTPD5, ENTPD1, PRIM2, TK2, NT5C3, DPYD, ENTPD4, POLE4, CDA, UCKL1, RRM1, POLR2D, CMPK, ENTPD3, POLR3G, POLR2A, UPP2, NME6	ENSG00000148229, ENSG00000048392, ENSG00000163882, ENSG00000135318, ENSG00000198805, ENSG00000094841, ENSG00000103200, ENSG00000100142, ENSG00000077514, ENSG00000171302, ENSG00000125630, ENSG00000129187, ENSG00000147647, ENSG00000171453, ENSG00000171848, ENSG00000156136, ENSG00000102978, ENSG00000147853, ENSG00000143156, ENSG00000183696, ENSG00000076685, ENSG00000143179, ENSG00000100413, ENSG0000…
Methane metabolism	hsa00680	5	1.06	CAT, SHMT1, SHMT2, MTHFR, LPO	ENSG00000121691, ENSG00000176974, ENSG00000182199, ENSG00000177000, ENSG00000167419
Alzheimer's disease	hsa05010	18	1.05	IDE, APH1A, GSK3B, C1QC, LPL, SNCA, TNF, LRP1, CASP7, MAPT, APP, BACE1, BACE2, MME, PSEN1, NCSTN, CASP3, PSEN2	ENSG00000119912, ENSG00000117362, ENSG00000082701, ENSG00000159189, ENSG00000175445, ENSG00000145335, ENSG00000204490, ENSG00000123384, ENSG00000165806, ENSG00000186868, ENSG00000142192, ENSG00000186318, ENSG00000182240, ENSG00000196549, ENSG00000080815, ENSG00000162736, ENSG00000164305, ENSG00000143801
Leukocyte transendothelial migration	hsa04670	65	1.04	CDH5, VAV1, ACTB, GNAI2, PIK3CA, VASP, BCAR1, RASSF5, NCF4, PRKCA, CXCL12, CLDN2, ITGB1, THY1, ACTN2, CLDN14, PECAM1, F11R, GNAI3, VCL, RHOA, ROCK1, ACTN1, PRKCG, MAPK11, MSN, PTK2B, PIK3R1, VAV3, PIK3CG, CLDN11, CTNNA2, PTPN11, CLDN15, JAM3, RAC1, CLDN18, CLDN8, CYBB, ENSG00000118680, CDC42, VAV2, RAP1B, MLLT4, PTK2, ITK, ESAM, PIK3R2, CLDN1, ARHGAP5, RAP1A, ACTN4, MAPK14, ACTG1, PRKCB1, ITGAL, …	ENSG00000179776, ENSG00000141968, ENSG00000075624, ENSG00000114353, ENSG00000121879, ENSG00000125753, ENSG00000050820, ENSG00000136653, ENSG00000100365, ENSG00000154229, ENSG00000107562, ENSG00000165376, ENSG00000150093, ENSG00000154096, ENSG00000077522, ENSG00000159261, ENSG00000198802, ENSG00000158769, ENSG00000065135, ENSG00000035403, ENSG00000067560, ENSG00000067900, ENSG00000072110, ENSG0000…
Cell adhesion molecules (CAMs)	hsa04514	73	1.01	CDH5, CD276, CD4, MPZL1, PTPRM, CD22, CD40, NRCAM, SDC2, CLDN2, ITGB1, CLDN14, CDH2, PECAM1, F11R, VCAN, SDC4, SIGLEC1, MAG, PTPRF, ENSG00000179344, ENSG00000204252, NEGR1, ICOS, NRXN2, L1CAM, ITGB8, PDCD1LG2, PVRL3, CNTNAP2, CD86, ITGA9, MPZ, SDC3, SDC1, NFASC, ITGA6, NEO1, CLDN11, SPN, NRXN1, ALCAM, HLA-DPB1, CLDN15, JAM3, CD8B, CLDN18, CLDN8, PVRL2, PTPRC, NLGN2, NLGN1, CDH3, ESAM, CD34, CNTNA…	ENSG00000179776, ENSG00000103855, ENSG00000010610, ENSG00000197965, ENSG00000173482, ENSG00000012124, ENSG00000101017, ENSG00000091129, ENSG00000169439, ENSG00000165376, ENSG00000150093, ENSG00000159261, ENSG00000170558, ENSG00000198802, ENSG00000158769, ENSG00000038427, ENSG00000124145, ENSG00000088827, ENSG00000105695, ENSG00000142949, ENSG00000179344, ENSG00000204252, ENSG00000172260, ENSG0000…
Jak-STAT signaling pathway	hsa04630	88	1.01	IL13RA1, IL12RB2, EPOR, LEP, PRLR, PIK3CA, SOCS1, IL23R, IL21R, AKT1, IL6ST, STAT2, OSM, STAT3, CNTFR, MYC, IFNG, IL24, LIFR, IL20RA, SOCS4, IL15RA, SOCS5, EPO, PIM1, SOS2, SPRED2, STAT1, STAT5B, LEPR, CBL, STAM, STAT6, IL7R, STAM2, PIK3R1, SPRY3, IL20, IL13, SOS1, PIK3CG, IFNAR2, IL2RA, PTPN11, SOCS2, OSMR, IL6, GHR, SPRY4, IL12A, CREBBP, STAT4, IL10, CTF1, IL10RA, IFNAR1, GRB2, SOCS3, IL4, AKT2…	ENSG00000131724, ENSG00000081985, ENSG00000187266, ENSG00000174697, ENSG00000113494, ENSG00000121879, ENSG00000185338, ENSG00000162594, ENSG00000103522, ENSG00000142208, ENSG00000134352, ENSG00000170581, ENSG00000099985, ENSG00000168610, ENSG00000122756, ENSG00000136997, ENSG00000111537, ENSG00000162892, ENSG00000113594, ENSG00000016402, ENSG00000180008, ENSG00000134470, ENSG00000171150, ENSG0000…
Amyotrophic lateral sclerosis (ALS)	hsa05030	13	0.96	BCL2, CAT, NEFL, ALS2, NEFH, TP53, RAC1, PPP3CA, RAB5A, NEFM, BAX, SLC1A2, BCL2L1	ENSG00000171791, ENSG00000121691, ENSG00000104725, ENSG00000003393, ENSG00000100285, ENSG00000141510, ENSG00000136238, ENSG00000138814, ENSG00000144566, ENSG00000104722, ENSG00000087088, ENSG00000110436, ENSG00000171552
Starch and sucrose metabolism	hsa00500	34	0.94	DHX58, ENSG00000051415, DDX19A, SMARCA5, ENPP1, ENSG00000187733, CAPN3, SI, ENPP3, UGP2, PGM3, HK1, DDX4, EP400, DDX50, GYS1, HK2, AGL, ASCC3, GAA, RAD54L, GCK, ENTPD7, RUVBL2, ATP13A2, SKIV2L2, G6PC, GBA, PGM1, SMARCA2, UGDH, DDX18, APOLD1, DDX52	ENSG00000108771, ENSG00000051415, ENSG00000168872, ENSG00000153147, ENSG00000197594, ENSG00000187733, ENSG00000092529, ENSG00000090402, ENSG00000154269, ENSG00000169764, ENSG00000013375, ENSG00000156515, ENSG00000152670, ENSG00000183495, ENSG00000107625, ENSG00000104812, ENSG00000159399, ENSG00000162688, ENSG00000112249, ENSG00000171298, ENSG00000085999, ENSG00000106633, ENSG00000198018, ENSG0000…
Basal transcription factors	hsa03022	15	0.92	GTF2I, TAF5L, GTF2E2, TAF4, STON1,GTF2A1L, GTF2A2, GTF2A1, GTF2H1, TAF9B, TAF5, TAF12, TBPL1, TAF2, TAF7L, GTF2E1	ENSG00000077809, ENSG00000135801, ENSG00000197265, ENSG00000130699, ENSG00000068781, ENSG00000140307, ENSG00000165417, ENSG00000110768, ENSG00000187325, ENSG00000148835, ENSG00000120656, ENSG00000028839, ENSG00000064313, ENSG00000102387, ENSG00000153767
Cytokine-cytokine receptor interaction	hsa04060	130	0.92	IL13RA1, IL12RB2, EPOR, CCL19, CCL2, FLT4, TNFRSF11B, LEP, CD40, PRLR, INHBA, IL23R, IL21R, CCL1, TNFSF4, TNFRSF1A, IL1RAP, IL6ST, TNFSF8, CXCL12, OSM, CNTFR, PDGFRA, ENSG00000204487, IFNG, EDA, TGFBR1, TNFSF13B, IL24, EGFR, CX3CL1, MET, CCL7, LIFR, TNFRSF12A, IL20RA, CCL22, CX3CR1, BLR1, CXCL5, IL15RA, CCL4,CCL4L1,CCL4L2, CXCL11, EPO, IL1R1, PDGFB, CCL3, TNF, IL8, FLT1, CXCL14, LEPR, TNFRSF13C, …	ENSG00000131724, ENSG00000081985, ENSG00000187266, ENSG00000172724, ENSG00000108691, ENSG00000037280, ENSG00000164761, ENSG00000174697, ENSG00000101017, ENSG00000113494, ENSG00000122641, ENSG00000162594, ENSG00000103522, ENSG00000108702, ENSG00000117586, ENSG00000067182, ENSG00000196083, ENSG00000134352, ENSG00000106952, ENSG00000107562, ENSG00000099985, ENSG00000122756, ENSG00000134853, ENSG0000…
Limonene and pinene degradation	hsa00903	13	0.88	ACOT11, EHHADH, SH3GLB1, MYST3, DHRS3, ESCO2, ESCO1, ARD1A, YOD1, LYCAT, NAT5, ALDH1A3, MYST4	ENSG00000162390, ENSG00000113790, ENSG00000097033, ENSG00000083168, ENSG00000162496, ENSG00000171320, ENSG00000141446, ENSG00000102030, ENSG00000180667, ENSG00000172954, ENSG00000173418, ENSG00000184254, ENSG00000156650
Ether lipid metabolism	hsa00565	20	0.84	PLD1, PPAP2B, PAFAH2, CHPT1, AGPS, ENPP2, PAFAH1B2, PLA2G2F, PPAP2C, AGPAT3, ENPP6, AGPAT6, PLA2G10, ENSG00000204310, PLA2G3, AGPAT4, LYCAT, PAFAH1B1, PLD2, PPAP2A	ENSG00000075651, ENSG00000162407, ENSG00000158006, ENSG00000111666, ENSG00000018510, ENSG00000136960, ENSG00000168092, ENSG00000158786, ENSG00000141934, ENSG00000160216, ENSG00000164303, ENSG00000158669, ENSG00000069764, ENSG00000204310, ENSG00000100078, ENSG00000026652, ENSG00000172954, ENSG00000007168, ENSG00000129219, ENSG00000067113
Cell Communication	hsa01430	69	0.8	ITGB4, LAMA1, KRT35, COL6A3, ACTB, GJA4, GJB6, KRT71, LMNB1, DSC1, COL4A6, DES, LMNA, FN1, KRT1, TNC, GJA1, DSC2, KRT76, TNR, RELN, DSG4, COL5A1, INA, VIM, KRT10, KRT5, COL1A1, LAMA2, LAMA3, LAMC2, COL3A1, GJA10, GJB7, KRT74, GJA5, KRT81, LAMB3, KRT9, THBS4, ITGA6, KRT36, TNN, COL4A4, DSG3, COL5A3, THBS1, ENSG00000204248, KRT37, THBS2, LMNB2, COL5A2, DSC3, KRT38, COL1A2, GJA3, ACTG1, COL2A1, KRT7…	ENSG00000132470, ENSG00000101680, ENSG00000197079, ENSG00000163359, ENSG00000075624, ENSG00000187513, ENSG00000121742, ENSG00000139648, ENSG00000113368, ENSG00000134765, ENSG00000197565, ENSG00000175084, ENSG00000160789, ENSG00000115414, ENSG00000167768, ENSG00000041982, ENSG00000152661, ENSG00000134755, ENSG00000185069, ENSG00000116147, ENSG00000189056, ENSG00000175065, ENSG00000130635, ENSG0000…
Retinol metabolism	hsa00830	1	0.77	ALDH1A2	ENSG00000128918
Folate biosynthesis	hsa00790	18	0.75	DHX58, DDX19A, SMARCA5, FPGS, DDX4, EP400, DDX50, GCH1, ASCC3, RAD54L, ENTPD7, RUVBL2, ATP13A2, SKIV2L2, SMARCA2, DDX18, APOLD1, DDX52	ENSG00000108771, ENSG00000168872, ENSG00000153147, ENSG00000136877, ENSG00000152670, ENSG00000183495, ENSG00000107625, ENSG00000131979, ENSG00000112249, ENSG00000085999, ENSG00000198018, ENSG00000183207, ENSG00000159363, ENSG00000039123, ENSG00000080503, ENSG00000088205, ENSG00000178878, ENSG00000141141
Bisphenol A degradation	hsa00363	6	0.74	PON1, DHRS3, RDH11, HSD3B7, NT5C1B,RDH14, PON2	ENSG00000005421, ENSG00000162496, ENSG00000072042, ENSG00000099377, ENSG00000185013, ENSG00000105854
Valine, leucine and isoleucine biosynthesis	hsa00290	4	0.71	IARS, BCAT2, LARS, PDHA1	ENSG00000196305, ENSG00000105552, ENSG00000133706, ENSG00000131828
Olfactory transduction	hsa04740	19	0.65	CAMK2D, PDE1C, PRKY, GUCA1B, PRKACA, ARRB2, ENSG00000143933, CAMK2G, ADRBK2, PRKG1, CNGA4, CALM1,CALM2,CALM3, ENSG00000198668, PRKX, CNGA3, ADCY3, GNAL, PRKACB, CAMK2B	ENSG00000145349, ENSG00000154678, ENSG00000099725, ENSG00000112599, ENSG00000072062, ENSG00000141480, ENSG00000143933, ENSG00000148660, ENSG00000100077, ENSG00000185532, ENSG00000132259, ENSG00000160014, ENSG00000198668, ENSG00000183943, ENSG00000144191, ENSG00000138031, ENSG00000141404, ENSG00000142875, ENSG00000058404
Nucleotide sugars metabolism	hsa00520	4	0.64	TGDS, UGP2, GALE, UGDH	ENSG00000088451, ENSG00000169764, ENSG00000117308, ENSG00000109814
Benzoate degradation via CoA ligation	hsa00632	13	0.62	ACOT11, EHHADH, SH3GLB1, MYST3, DHRS3, ESCO2, ESCO1, ARD1A, YOD1, LYCAT, CARKL, NAT5, MYST4	ENSG00000162390, ENSG00000113790, ENSG00000097033, ENSG00000083168, ENSG00000162496, ENSG00000171320, ENSG00000141446, ENSG00000102030, ENSG00000180667, ENSG00000172954, ENSG00000197417, ENSG00000173418, ENSG00000156650
Streptomycin biosynthesis	hsa00521	7	0.57	TGDS, PGM3, HK1, HK2, IMPA2, GCK, PGM1	ENSG00000088451, ENSG00000013375, ENSG00000156515, ENSG00000159399, ENSG00000141401, ENSG00000106633, ENSG00000079739
Peptidoglycan biosynthesis	hsa00550	1	0.53	GLUL	ENSG00000135821
C5-Branched dibasic acid metabolism	hsa00660	1	0.53	SUCLA2	ENSG00000136143
Inositol metabolism	hsa00031	1	0.53	ALDH6A1	ENSG00000119711
Purine metabolism	hsa00230	73	0.52	POLE3, PDE6G, RRM2B, POLR2H, NT5E, AK2, NP, GUCY1A2, PRUNE, PDE1C, PDE7B, NME4, PDE8A, POLR2F, ENPP1, ADA, PDE5A, PDE11A, PDE4B, POLD3, GMPR, ENPP3, CANT1, POLR1B, ADCY1, PRPS1,PRPS1L1, POLR1C, RRM2, DCK, POLR2C, PAPSS2, NME7, PDE7A, ADK, ADCY7, AK3L1,AK3L2, AK1, ADCY2, NT5C2, POLR3H, PPAT, ENTPD5, GUCY1A3, PDE2A, ENTPD1, PRIM2, IMPDH1, PDE3B, PDE8B, NT5C3, ADCY9, AMPD3, ENTPD4, POLE4, RRM1, POLR…	ENSG00000148229, ENSG00000185527, ENSG00000048392, ENSG00000163882, ENSG00000135318, ENSG00000004455, ENSG00000198805, ENSG00000152402, ENSG00000143363, ENSG00000154678, ENSG00000171408, ENSG00000103200, ENSG00000073417, ENSG00000100142, ENSG00000197594, ENSG00000196839, ENSG00000138735, ENSG00000128655, ENSG00000184588, ENSG00000077514, ENSG00000137198, ENSG00000154269, ENSG00000171302, ENSG0000…
Nitrogen metabolism	hsa00910	15	0.42	GLUD1,GLUDP5, GLUD2, CTH, GLS, ASRGL1, GLUL, AMT, CA7, GLS2, CA5B, CA2, CA3, CPS1, CA8, CA12	ENSG00000148672, ENSG00000182890, ENSG00000116761, ENSG00000115419, ENSG00000162174, ENSG00000135821, ENSG00000145020, ENSG00000168748, ENSG00000135423, ENSG00000169239, ENSG00000104267, ENSG00000164879, ENSG00000021826, ENSG00000178538, ENSG00000074410
Citrate cycle (TCA cycle)	hsa00020	14	0.41	DLD, SUCLG2, CLYBL, ACO1, SUCLA2, PCK1, OGDHL, DLST,DLSTP, IDH1, SDHC, CS, IDH3A, IDH2, ACLY	ENSG00000091140, ENSG00000172340, ENSG00000125246, ENSG00000122729, ENSG00000136143, ENSG00000124253, ENSG00000197444, ENSG00000119689, ENSG00000138413, ENSG00000143252, ENSG00000062485, ENSG00000166411, ENSG00000182054, ENSG00000131473
Type I diabetes mellitus	hsa04940	20	0.39	GAD1, PTPRN, IFNG, HSPD1, ENSG00000179344, ENSG00000204252, TNF, CD86, FASLG, PTPRN2, GAD2, IL1A, HLA-DPB1, IL12A, ENSG00000204258, FAS, CD28, ICA1, IL12B, HLA-DRB5	ENSG00000128683, ENSG00000054356, ENSG00000111537, ENSG00000144381, ENSG00000179344, ENSG00000204252, ENSG00000204490, ENSG00000114013, ENSG00000117560, ENSG00000155093, ENSG00000136750, ENSG00000115008, ENSG00000168383, ENSG00000168811, ENSG00000204258, ENSG00000026103, ENSG00000178562, ENSG00000003147, ENSG00000113302, ENSG00000198502
PPAR signaling pathway	hsa03320	36	0.33	MMP1, FABP2, GK,GK3P, SCD, ACSL1, EHHADH, LPL, PDPK1, UBC, CYP4A11, ACSL4, DBI, ME1, OLR1, ACOX1, ACADL, PCK1, CPT2, PLIN, ACSL3, SORBS1, ENSG00000204231, SCP2, ACSL6, ANGPTL4, APOA5, GK2, PPARD, CPT1A, CHKB, ACOX3, ILK, SLC27A4, PPARG, RXRA, PPARA	ENSG00000196611, ENSG00000145384, ENSG00000198814, ENSG00000099194, ENSG00000151726, ENSG00000113790, ENSG00000175445, ENSG00000140992, ENSG00000150991, ENSG00000187048, ENSG00000068366, ENSG00000155368, ENSG00000065833, ENSG00000173391, ENSG00000161533, ENSG00000115361, ENSG00000124253, ENSG00000157184, ENSG00000166819, ENSG00000123983, ENSG00000095637, ENSG00000204231, ENSG00000116171, ENSG0000…
1- and 2-Methylnaphthalene degradation	hsa00624	11	0.31	SH3GLB1, MYST3, DHRS3, ESCO2, ACAD9, ESCO1, ARD1A, ADHFE1, LYCAT, NAT5, MYST4	ENSG00000097033, ENSG00000083168, ENSG00000162496, ENSG00000171320, ENSG00000177646, ENSG00000141446, ENSG00000102030, ENSG00000147576, ENSG00000172954, ENSG00000173418, ENSG00000156650
Glycosphingolipid biosynthesis - neo-lactoseries	hsa00602	13	0.3	B3GNT1, B3GNT5, ST3GAL6, FUT1, ST8SIA1, FUT4, B4GALT2, B3GNT2, B4GALT4, FUT9, B4GALT3, GCNT2, B4GALT1	ENSG00000174684, ENSG00000176597, ENSG00000064225, ENSG00000174951, ENSG00000111728, ENSG00000196371, ENSG00000117411, ENSG00000170340, ENSG00000121578, ENSG00000172461, ENSG00000158850, ENSG00000111846, ENSG00000086062
Aminosugars metabolism	hsa00530	17	0.29	GFPT1, GNPDA2, MTMR1, GFPT2, HK1, MTMR2, NAGK, HK2, GNPNAT1, MTMR6, UAP1, NPL, GNPDA1, BRUNOL6, ENSG00000107902, CMAS, GNE	ENSG00000198380, ENSG00000163281, ENSG00000063601, ENSG00000131459, ENSG00000156515, ENSG00000087053, ENSG00000124357, ENSG00000159399, ENSG00000100522, ENSG00000139505, ENSG00000117143, ENSG00000135838, ENSG00000113552, ENSG00000140488, ENSG00000107902, ENSG00000111726, ENSG00000159921
Tetrachloroethene degradation	hsa00625	3	0.28	RDH11, HSD3B7, NT5C1B,RDH14	ENSG00000072042, ENSG00000099377, ENSG00000185013
Taurine and hypotaurine metabolism	hsa00430	6	0.28	GAD1, BAAT, GGTL3, GAD2, CSAD, C10orf22	ENSG00000128683, ENSG00000136881, ENSG00000131067, ENSG00000136750, ENSG00000139631, ENSG00000181915
Riboflavin metabolism	hsa00740	10	0.25	ENPP1, ENPP3, RFK, MTMR1, MTMR2, ACP1, MTMR6, ACP6, ENSG00000107902, ACP2	ENSG00000197594, ENSG00000154269, ENSG00000135002, ENSG00000063601, ENSG00000087053, ENSG00000143727, ENSG00000139505, ENSG00000162836, ENSG00000107902, ENSG00000134575
Glycosphingolipid biosynthesis - ganglioseries	hsa00604	10	0.25	ST3GAL2, B4GALNT1, ST6GALNAC6, ST8SIA1, SLC33A1, GLB1, BRUNOL6, ST3GAL5, ST8SIA5, ST6GALNAC3	ENSG00000157350, ENSG00000135454, ENSG00000160408, ENSG00000111728, ENSG00000169359, ENSG00000170266, ENSG00000140488, ENSG00000115525, ENSG00000101638, ENSG00000184005
Alkaloid biosynthesis I	hsa00950	2	0.23	TAT, GOT2	ENSG00000198650, ENSG00000125166
Phenylpropanoid biosynthesis	hsa00940	2	0.23	GBA, LPO	ENSG00000177628, ENSG00000167419
Sphingolipid metabolism	hsa00600	23	0.2	NEU1, ASAH1, ASAH3L, PPAP2B, UGCG, SMPD1, CERK, PPAP2C, GALC, SGPP1, PHCA, SPHK2, SPTLC1, SGMS1, UGT8, SMPD3, GLB1, SPTLC2, FVT1, GBA, PPAP2A, SGMS2, B4GALT6	ENSG00000204386, ENSG00000104763, ENSG00000177076, ENSG00000162407, ENSG00000148154, ENSG00000166311, ENSG00000100422, ENSG00000141934, ENSG00000054983, ENSG00000126821, ENSG00000078124, ENSG00000063176, ENSG00000090054, ENSG00000198964, ENSG00000174607, ENSG00000103056, ENSG00000170266, ENSG00000100596, ENSG00000119537, ENSG00000177628, ENSG00000067113, ENSG00000164023, ENSG00000118276
Asthma	hsa05310	14	0.19	CD40, PRG2, ENSG00000179344, ENSG00000204252, TNF, RNASE3, IL13, HLA-DPB1, IL10, IL4, ENSG00000204258, MS4A2, CD40LG, HLA-DRB5	ENSG00000101017, ENSG00000186652, ENSG00000179344, ENSG00000204252, ENSG00000204490, ENSG00000169397, ENSG00000169194, ENSG00000168383, ENSG00000136634, ENSG00000113520, ENSG00000204258, ENSG00000149534, ENSG00000102245, ENSG00000198502
Reductive carboxylate cycle (CO2 fixation)	hsa00720	6	0.18	ACO1, SUCLA2, ACSS1, IDH1, IDH2, ACLY	ENSG00000122729, ENSG00000136143, ENSG00000154930, ENSG00000138413, ENSG00000182054, ENSG00000131473
Vitamin B6 metabolism	hsa00750	2	0.17	PSAT1, PNPO	ENSG00000135069, ENSG00000108439
Novobiocin biosynthesis	hsa00401	2	0.17	TAT, GOT2	ENSG00000198650, ENSG00000125166
Biotin metabolism	hsa00780	2	0.17	HLCS, SPCS1	ENSG00000159267, ENSG00000114902
Maturity onset diabetes of the young	hsa04950	14	0.16	HNF1B, HNF4A, FOXA2, NEUROD1, PAX6, ONECUT1, HES1, NR5A2, HHEX, MNX1, GCK, SLC2A2, NKX2-2, HNF4G	ENSG00000108753, ENSG00000101076, ENSG00000125798, ENSG00000162992, ENSG00000007372, ENSG00000169856, ENSG00000114315, ENSG00000116833, ENSG00000152804, ENSG00000130675, ENSG00000106633, ENSG00000163581, ENSG00000125820, ENSG00000164749
Glycosphingolipid biosynthesis - globoseries	hsa00603	7	0.14	ST3GAL2, NAGA, FUT1, B3GALT5, ST8SIA1, BRUNOL6, FUT9	ENSG00000157350, ENSG00000198951, ENSG00000174951, ENSG00000183778, ENSG00000111728, ENSG00000140488, ENSG00000172461
Nicotinate and nicotinamide metabolism	hsa00760	13	0.12	NT5E, NP, NMNAT1, ENPP1, ENPP3, QPRT, NADK, PBEF1, NT5C2, NT5C3, NMNAT2, C9orf95, NNT	ENSG00000135318, ENSG00000198805, ENSG00000173614, ENSG00000197594, ENSG00000154269, ENSG00000103485, ENSG00000008130, ENSG00000105835, ENSG00000076685, ENSG00000122643, ENSG00000157064, ENSG00000106733, ENSG00000112992
Parkinson's disease	hsa05020	12	0.12	UBE2G2, UBE2G1, UBE1, UBE2J1, SNCA, UBE2L3, SNCAIP, TH, UBE2L6, STX1A, GPR37, SEPT5	ENSG00000184787, ENSG00000132388, ENSG00000130985, ENSG00000198833, ENSG00000145335, ENSG00000185651, ENSG00000064692, ENSG00000180176, ENSG00000156587, ENSG00000106089, ENSG00000170775, ENSG00000184702
Fatty acid biosynthesis	hsa00061	4	0.1	ACACB, FASN, MCAT, ACACA	ENSG00000076555, ENSG00000169710, ENSG00000100294, ENSG00000132142
Pathogenic Escherichia coli infection - EHEC	hsa05130	28	0.1	ARPC5, ACTB, TUBB2B, NCK2, ENSG00000196230, PRKCA, ITGB1, ARPC5L, TLR4, RHOA, TUBA4A, TUBB2A, ROCK1, WASL, FYN, YWHAQ, NCL, YWHAZ, TUBA1A, CTTN, CDC42, NCK1, CLDN1, ACTG1, ABL1, CDH1, ARHGEF2, CTNNB1	ENSG00000162704, ENSG00000075624, ENSG00000137285, ENSG00000071051, ENSG00000196230, ENSG00000154229, ENSG00000150093, ENSG00000136950, ENSG00000136869, ENSG00000067560, ENSG00000127824, ENSG00000137267, ENSG00000067900, ENSG00000106299, ENSG00000010810, ENSG00000134308, ENSG00000115053, ENSG00000164924, ENSG00000167552, ENSG00000085733, ENSG00000070831, ENSG00000158092, ENSG00000163347, ENSG0000…
Pathogenic Escherichia coli infection - EPEC	hsa05131	28	0.1	ARPC5, ACTB, TUBB2B, NCK2, ENSG00000196230, PRKCA, ITGB1, ARPC5L, TLR4, RHOA, TUBA4A, TUBB2A, ROCK1, WASL, FYN, YWHAQ, NCL, YWHAZ, TUBA1A, CTTN, CDC42, NCK1, CLDN1, ACTG1, ABL1, CDH1, ARHGEF2, CTNNB1	ENSG00000162704, ENSG00000075624, ENSG00000137285, ENSG00000071051, ENSG00000196230, ENSG00000154229, ENSG00000150093, ENSG00000136950, ENSG00000136869, ENSG00000067560, ENSG00000127824, ENSG00000137267, ENSG00000067900, ENSG00000106299, ENSG00000010810, ENSG00000134308, ENSG00000115053, ENSG00000164924, ENSG00000167552, ENSG00000085733, ENSG00000070831, ENSG00000158092, ENSG00000163347, ENSG0000…
Glycan structures - biosynthesis 2	hsa01031	32	0.1	B3GNT1, ST3GAL2, PIGM, B4GALNT1, PIGG, PIGH, UGCG, B3GNT5, ST3GAL6, ST6GALNAC6, B3GALT2, FUT1, PIGF, B3GALT5, ST8SIA1, FUT4, PIGX, B4GALT2, B3GNT2, B4GALT4, PIGN, ST3GAL5, PIGS, PIGA, FUT9, B4GALT3, ST8SIA5, GCNT2, ST3GAL4, B4GALT1, ST6GALNAC3, B4GALT6	ENSG00000174684, ENSG00000157350, ENSG00000143315, ENSG00000135454, ENSG00000174227, ENSG00000100564, ENSG00000148154, ENSG00000176597, ENSG00000064225, ENSG00000160408, ENSG00000162630, ENSG00000174951, ENSG00000151665, ENSG00000183778, ENSG00000111728, ENSG00000196371, ENSG00000163964, ENSG00000117411, ENSG00000170340, ENSG00000121578, ENSG00000197563, ENSG00000115525, ENSG00000087111, ENSG0000…
Fructose and mannose metabolism	hsa00051	22	0.1	PMM2, GMDS, PMM1, PFKP, ALDOB, MTMR1, PFKFB2, HK1, MTMR2, RDH11, UGCGL1, ALDOA, HSD3B7, HK2, NT5C1B,RDH14, MTMR6, PFKFB4, MPI, TSTA3, ALDOC, ENSG00000107902, PFKFB3	ENSG00000140650, ENSG00000112699, ENSG00000100417, ENSG00000067057, ENSG00000136872, ENSG00000063601, ENSG00000123836, ENSG00000156515, ENSG00000087053, ENSG00000072042, ENSG00000136731, ENSG00000149925, ENSG00000099377, ENSG00000159399, ENSG00000185013, ENSG00000139505, ENSG00000114268, ENSG00000178802, ENSG00000104522, ENSG00000109107, ENSG00000107902, ENSG00000170525
Selenoamino acid metabolism	hsa00450	16	0.07	PRMT8, PRMT6, LCMT2, CTH, CARM1, MARS2, PAPSS2, MAT2B, GGTL3, MAT1A, ENSG00000158467, HEMK1, SCLY, MARS, PAPSS1, SEPHS1	ENSG00000111218, ENSG00000198890, ENSG00000168806, ENSG00000116761, ENSG00000142453, ENSG00000152428, ENSG00000198682, ENSG00000038274, ENSG00000131067, ENSG00000151224, ENSG00000158467, ENSG00000114735, ENSG00000132330, ENSG00000166986, ENSG00000138801, ENSG00000086475
Glycerolipid metabolism	hsa00561	26	0.07	ENSG00000185000, GK,GK3P, PPAP2B, LPL, GPAM, MGLL, DGKG, DGKD, PPAP2C, AGPAT3, UGCGL1, DGKA, DGAT2, AGPAT6, DGKI, GLB1, ENSG00000204310, AGPAT4, LYCAT, LIPA, GK2, AGK, ALDH1A3, PPAP2A, DGKZ, DGKH	ENSG00000185000, ENSG00000198814, ENSG00000162407, ENSG00000175445, ENSG00000119927, ENSG00000074416, ENSG00000058866, ENSG00000077044, ENSG00000141934, ENSG00000160216, ENSG00000136731, ENSG00000065357, ENSG00000062282, ENSG00000158669, ENSG00000157680, ENSG00000170266, ENSG00000204310, ENSG00000026652, ENSG00000172954, ENSG00000107798, ENSG00000196475, ENSG00000006530, ENSG00000184254, ENSG0000…
Galactose metabolism	hsa00052	18	0.05	CAPN3, PFKP, UGP2, PGM3, HK1, RDH11, GALE, HSD3B7, B4GALT2, HK2, NT5C1B,RDH14, GAA, LALBA, GCK, GLB1, G6PC, PGM1, B4GALT1	ENSG00000092529, ENSG00000067057, ENSG00000169764, ENSG00000013375, ENSG00000156515, ENSG00000072042, ENSG00000117308, ENSG00000099377, ENSG00000117411, ENSG00000159399, ENSG00000185013, ENSG00000171298, ENSG00000167531, ENSG00000106633, ENSG00000170266, ENSG00000131482, ENSG00000079739, ENSG00000086062
One carbon pool by folate	hsa00670	9	0.05	SHMT1, MTFMT, ALDH1L1, SHMT2, MTHFD2, AMT, MTHFR, MTR, MTHFD1L	ENSG00000176974, ENSG00000103707, ENSG00000144908, ENSG00000182199, ENSG00000065911, ENSG00000145020, ENSG00000177000, ENSG00000116984, ENSG00000120254
Pantothenate and CoA biosynthesis	hsa00770	9	0.05	ENPP1, ENPP3, PPCS, DPYS, BCAT2, VNN1, PANK3, DPYD, PANK1	ENSG00000197594, ENSG00000154269, ENSG00000127125, ENSG00000147647, ENSG00000105552, ENSG00000112299, ENSG00000120137, ENSG00000188641, ENSG00000152782
Alkaloid biosynthesis II	hsa00960	11	0.04	SH3GLB1, DDHD1, MYST3, AOC3, ESCO2, ESCO1, ARD1A, LYCAT, LIPA, NAT5, MYST4	ENSG00000097033, ENSG00000100523, ENSG00000083168, ENSG00000131471, ENSG00000171320, ENSG00000141446, ENSG00000102030, ENSG00000172954, ENSG00000107798, ENSG00000173418, ENSG00000156650
Glycosylphosphatidylinositol(GPI)-anchor	hsa00563	10	0.04	PIGM, PIGH, ENSG00000197121, PIGF, GPLD1, PIGX, PIGN, PIGS, PIGA, PIGW	ENSG00000143315, ENSG00000100564, ENSG00000197121, ENSG00000151665, ENSG00000112293, ENSG00000163964, ENSG00000197563, ENSG00000087111, ENSG00000165195, ENSG00000184886
Glycosphingolipid biosynthesis - lactoseries	hsa00601	5	0.04	B3GNT5, B3GALT2, FUT1, B3GALT5, ST3GAL4	ENSG00000176597, ENSG00000162630, ENSG00000174951, ENSG00000183778, ENSG00000110080
Cyanoamino acid metabolism	hsa00460	5	0.01	SHMT1, ASRGL1, SHMT2, GGTL3, GBA	ENSG00000176974, ENSG00000162174, ENSG00000182199, ENSG00000131067, ENSG00000177628
Renin-angiotensin system	hsa04614	10	0	LNPEP, MAS1, ACE, AGTR1, ENPEP, ACE2, NLN, MME, ANPEP, CTSA	ENSG00000113441, ENSG00000130368, ENSG00000159640, ENSG00000144891, ENSG00000138792, ENSG00000130234, ENSG00000123213, ENSG00000196549, ENSG00000166825, ENSG00000064601
Phenylalanine metabolism	hsa00360	14	0	TAT, MAOA, SH3GLB1, MYST3, AOC3, ESCO2, ESCO1, ARD1A, LYCAT, NAT5, GOT2, ALDH1A3, MYST4, LPO	ENSG00000198650, ENSG00000189221, ENSG00000097033, ENSG00000083168, ENSG00000131471, ENSG00000171320, ENSG00000141446, ENSG00000102030, ENSG00000172954, ENSG00000173418, ENSG00000125166, ENSG00000184254, ENSG00000156650, ENSG00000167419
>hsa-let-7a_predicted_targets_microT_4
MAPK signaling pathway	hsa04010	23	9.61	MAP4K3, MAP4K4, DUSP4, MAPK8, TGFBR1, MAP3K1, PDGFB, MAP3K7IP2, DUSP9, FLNA, CACNA1D, DUSP16, MAP3K3, PAK1, TP53, FGF11, PPP3CA, NLK, DUSP1, NGFB, ACVR1C, RPS6KA3, CASP3	ENSG00000011566, ENSG00000071054, ENSG00000120875, ENSG00000107643, ENSG00000106799, ENSG00000095015, ENSG00000100311, ENSG00000055208, ENSG00000130829, ENSG00000196924, ENSG00000157388, ENSG00000111266, ENSG00000198909, ENSG00000149269, ENSG00000141510, ENSG00000161958, ENSG00000138814, ENSG00000087095, ENSG00000120129, ENSG00000134259, ENSG00000123612, ENSG00000177189, ENSG00000164305
p53 signaling pathway	hsa04115	9	7.37	CDKN1A, RRM2, TP53, THBS1, CCND2, PMAIP1, IGF1, CASP3, CCND1	ENSG00000124762, ENSG00000171848, ENSG00000141510, ENSG00000137801, ENSG00000118971, ENSG00000141682, ENSG00000017427, ENSG00000164305, ENSG00000110092
Focal adhesion	hsa04510	17	6.52	MAPK8, COL4A6, IGF1R, PDGFB, COL3A1, FLNA, VAV3, PAK1, THBS1, COL5A2, ITGB3, COL1A2, CCND2, IGF1, COL4A1, CCND1, COL11A1	ENSG00000107643, ENSG00000197565, ENSG00000140443, ENSG00000100311, ENSG00000168542, ENSG00000196924, ENSG00000134215, ENSG00000149269, ENSG00000137801, ENSG00000204262, ENSG00000056345, ENSG00000164692, ENSG00000118971, ENSG00000017427, ENSG00000187498, ENSG00000110092, ENSG00000060718
Calcium signaling pathway	hsa04020	15	6.13	ADRB2, SLC8A2, ADRB3, ATP2B4, ATP2A2, ATP2B3, CACNA1D, ATP2B1, P2RX1, ADCY9, PPP3CA, ADRB1, HTR4, GNAL, SLC25A4	ENSG00000169252, ENSG00000118160, ENSG00000188778, ENSG00000058668, ENSG00000174437, ENSG00000067842, ENSG00000157388, ENSG00000070961, ENSG00000108405, ENSG00000162104, ENSG00000138814, ENSG00000043591, ENSG00000164270, ENSG00000141404, ENSG00000151729
Amyotrophic lateral sclerosis (ALS)	hsa05030	4	6.07	TP53, PPP3CA, NEFM, BCL2L1	ENSG00000141510, ENSG00000138814, ENSG00000104722, ENSG00000171552
Type II diabetes mellitus	hsa04930	6	6.04	IRS2, SOCS1, MAPK8, SOCS4, CACNA1D, INSR	ENSG00000185950, ENSG00000185338, ENSG00000107643, ENSG00000180008, ENSG00000157388, ENSG00000171105
ECM-receptor interaction	hsa04512	9	5.48	COL4A6, COL3A1, FNDC3A, THBS1, COL5A2, ITGB3, COL1A2, COL4A1, COL11A1	ENSG00000197565, ENSG00000168542, ENSG00000102531, ENSG00000137801, ENSG00000204262, ENSG00000056345, ENSG00000164692, ENSG00000187498, ENSG00000060718
Melanoma	hsa05218	8	4.76	IGF1R, CDKN1A, PDGFB, RB1, TP53, FGF11, IGF1, CCND1	ENSG00000140443, ENSG00000124762, ENSG00000100311, ENSG00000139687, ENSG00000141510, ENSG00000161958, ENSG00000017427, ENSG00000110092
TGF-beta signaling pathway	hsa04350	9	4.42	CHRD, E2F5, TGFBR1, ACVR2A, GDF6, THBS1, ACVR2B, ACVR1C, ZFYVE16	ENSG00000090539, ENSG00000133740, ENSG00000106799, ENSG00000121989, ENSG00000156466, ENSG00000137801, ENSG00000114739, ENSG00000123612, ENSG00000039319
Chronic myeloid leukemia	hsa05220	8	4.28	TGFBR1, CDKN1A, CBL, RB1, TP53, ACVR1C, BCL2L1, CCND1	ENSG00000106799, ENSG00000124762, ENSG00000110395, ENSG00000139687, ENSG00000141510, ENSG00000123612, ENSG00000171552, ENSG00000110092
Glioma	hsa05214	7	4.05	IGF1R, CDKN1A, PDGFB, RB1, TP53, IGF1, CCND1	ENSG00000140443, ENSG00000124762, ENSG00000100311, ENSG00000139687, ENSG00000141510, ENSG00000017427, ENSG00000110092
Adipocytokine signaling pathway	hsa04920	7	3.38	PPARGC1A, IRS2, MAPK8, TNFRSF1B, ADIPOR2, ACSL6, PPARA	ENSG00000109819, ENSG00000185950, ENSG00000107643, ENSG00000028137, ENSG00000006831, ENSG00000164398, ENSG00000186951
Glycan structures - biosynthesis 1	hsa01030	10	3.34	B3GNT1, NDST2, GALNT2, GALNT1, CHST3, GALNTL2, XYLT2, MGAT4A, GCNT4, XYLT1	ENSG00000174684, ENSG00000166507, ENSG00000143641, ENSG00000141429, ENSG00000122863, ENSG00000131386, ENSG00000015532, ENSG00000071073, ENSG00000176928, ENSG00000103489
Bladder cancer	hsa05219	5	3.24	CDKN1A, RB1, TP53, THBS1, CCND1	ENSG00000124762, ENSG00000139687, ENSG00000141510, ENSG00000137801, ENSG00000110092
O-Glycan biosynthesis	hsa00512	4	3.09	GALNT2, GALNT1, GALNTL2, GCNT4	ENSG00000143641, ENSG00000141429, ENSG00000131386, ENSG00000176928
Pancreatic cancer	hsa05212	7	3.09	MAPK8, TGFBR1, RB1, TP53, ACVR1C, BCL2L1, CCND1	ENSG00000107643, ENSG00000106799, ENSG00000139687, ENSG00000141510, ENSG00000123612, ENSG00000171552, ENSG00000110092
mTOR signaling pathway	hsa04150	5	2.62	TSC1, ENSG00000164327, ULK2, RPS6KA3, IGF1	ENSG00000165699, ENSG00000164327, ENSG00000083290, ENSG00000177189, ENSG00000017427
Tight junction	hsa04530	1	2.62	PARD6B	ENSG00000124171
Jak-STAT signaling pathway	hsa04630	11	2.5	SOCS1, SOCS4, CBL, IL13, OSMR, IL6, GHR, IL10, CCND2, BCL2L1, CCND1	ENSG00000185338, ENSG00000180008, ENSG00000110395, ENSG00000169194, ENSG00000145623, ENSG00000136244, ENSG00000112964, ENSG00000136634, ENSG00000118971, ENSG00000171552, ENSG00000110092
Chondroitin sulfate biosynthesis	hsa00532	3	2.29	CHST3, XYLT2, XYLT1	ENSG00000122863, ENSG00000015532, ENSG00000103489
Colorectal cancer	hsa05210	7	2.16	MAPK8, TGFBR1, IGF1R, TP53, ACVR1C, CASP3, CCND1	ENSG00000107643, ENSG00000106799, ENSG00000140443, ENSG00000141510, ENSG00000123612, ENSG00000164305, ENSG00000110092
Leukocyte transendothelial migration	hsa04670	1	2	VAV3	ENSG00000134215
Prostate cancer	hsa05215	7	1.97	IGF1R, CDKN1A, PDGFB, RB1, TP53, IGF1, CCND1	ENSG00000140443, ENSG00000124762, ENSG00000100311, ENSG00000139687, ENSG00000141510, ENSG00000017427, ENSG00000110092
Adherens junction	hsa04520	6	1.91	TGFBR1, IGF1R, WASL, INSR, NLK, ACVR1C	ENSG00000106799, ENSG00000140443, ENSG00000106299, ENSG00000171105, ENSG00000087095, ENSG00000123612
ABC transporters - General	hsa02010	4	1.64	ABCD4, ABCC10, ABCC5, ABCB9	ENSG00000119688, ENSG00000124574, ENSG00000114770, ENSG00000150967
Cell adhesion molecules (CAMs)	hsa04514	2	1.51	ICOS, CD86	ENSG00000163600, ENSG00000114013
Dentatorubropallidoluysian atrophy (DRPLA)	hsa05050	2	1.44	INSR, CASP3	ENSG00000171105, ENSG00000164305
Novobiocin biosynthesis	hsa00401	1	1.23	TAT	ENSG00000198650
Wnt signaling pathway	hsa04310	9	1.2	MAPK8, NKD1, VANGL2, TP53, PPP3CA, NLK, CCND2, SENP2, CCND1	ENSG00000107643, ENSG00000140807, ENSG00000162738, ENSG00000141510, ENSG00000138814, ENSG00000087095, ENSG00000118971, ENSG00000163904, ENSG00000110092
Small cell lung cancer	hsa05222	6	1.19	COL4A6, RB1, TP53, BCL2L1, COL4A1, CCND1	ENSG00000197565, ENSG00000139687, ENSG00000141510, ENSG00000171552, ENSG00000187498, ENSG00000110092
Glycerophospholipid metabolism	hsa00564	5	1.18	ETNK2, PCYT1B, AGPAT6, ETNK1, LYPLA3	ENSG00000143845, ENSG00000102230, ENSG00000158669, ENSG00000139163, ENSG00000103066
Basal transcription factors	hsa03022	3	1.12	GTF2I, TAF9B, TAF5	ENSG00000077809, ENSG00000187325, ENSG00000148835
Aminophosphonate metabolism	hsa00440	2	1.03	PRMT8, PCYT1B	ENSG00000111218, ENSG00000102230
T cell receptor signaling pathway	hsa04660	6	1.02	ICOS, CBL, VAV3, PAK1, IL10, PPP3CA	ENSG00000163600, ENSG00000110395, ENSG00000134215, ENSG00000149269, ENSG00000136634, ENSG00000138814
Phosphatidylinositol signaling system	hsa04070	1	0.99	INPP5A	ENSG00000068383
VEGF signaling pathway	hsa04370	1	0.96	PPP3CA	ENSG00000138814
Starch and sucrose metabolism	hsa00500	1	0.93	DDX19A	ENSG00000168872
Melanogenesis	hsa04916	2	0.91	EDN1, ADCY9	ENSG00000078401, ENSG00000162104
Methionine metabolism	hsa00271	2	0.82	TAT, MARS2	ENSG00000198650, ENSG00000152428
Insulin signaling pathway	hsa04910	8	0.8	PPARGC1A, IRS2, SOCS1, MAPK8, TSC1, SOCS4, CBL, INSR	ENSG00000109819, ENSG00000185950, ENSG00000185338, ENSG00000107643, ENSG00000165699, ENSG00000180008, ENSG00000110395, ENSG00000171105
Polyunsaturated fatty acid biosynthesis	hsa01040	2	0.65	SCD, YOD1	ENSG00000099194, ENSG00000180667
Tryptophan metabolism	hsa00380	1	0.65	PRMT8	ENSG00000111218
Cytokine-cytokine receptor interaction	hsa04060	13	0.65	TGFBR1, CCL7, PDGFB, CCL3, TNFSF9, TNFRSF1B, IL13, ACVR2A, OSMR, IL6, GHR, IL10, ACVR2B	ENSG00000106799, ENSG00000108688, ENSG00000100311, ENSG00000006075, ENSG00000125657, ENSG00000028137, ENSG00000169194, ENSG00000121989, ENSG00000145623, ENSG00000136244, ENSG00000112964, ENSG00000136634, ENSG00000114739
Alkaloid biosynthesis I	hsa00950	1	0.63	TAT	ENSG00000198650
Nucleotide sugars metabolism	hsa00520	1	0.63	GALE	ENSG00000117308
Toll-like receptor signaling pathway	hsa04620	6	0.63	MAPK8, IKBKE, MAP3K7IP2, CCL3, CD86, IL6	ENSG00000107643, ENSG00000143466, ENSG00000055208, ENSG00000006075, ENSG00000114013, ENSG00000136244
Axon guidance	hsa04360	7	0.62	EPHA4, SEMA4C, PAK1, SEMA4G, PPP3CA, EPHB1, SEMA4F	ENSG00000116106, ENSG00000168758, ENSG00000149269, ENSG00000095539, ENSG00000138814, ENSG00000154928, ENSG00000135622
Notch signaling pathway	hsa04330	3	0.61	DTX2, NUMBL, DTX4	ENSG00000091073, ENSG00000105245, ENSG00000110042
Acute myeloid leukemia	hsa05221	1	0.57	CCND1	ENSG00000110092
Apoptosis	hsa04210	5	0.56	TP53, PPP3CA, NGFB, CASP3, BCL2L1	ENSG00000141510, ENSG00000138814, ENSG00000134259, ENSG00000164305, ENSG00000171552
Hedgehog signaling pathway	hsa04340	1	0.54	PTCH1	ENSG00000185920
Hematopoietic cell lineage	hsa04640	2	0.5	IL6, ITGB3	ENSG00000136244, ENSG00000056345
Nicotinate and nicotinamide metabolism	hsa00760	1	0.48	NT5C2	ENSG00000076685
Nitrogen metabolism	hsa00910	1	0.45	AMT	ENSG00000145020
Pathogenic Escherichia coli infection - EHEC	hsa05130	1	0.42	WASL	ENSG00000106299
Pathogenic Escherichia coli infection - EPEC	hsa05131	1	0.42	WASL	ENSG00000106299
ErbB signaling pathway	hsa04012	5	0.41	MAPK8, CDKN1A, CBL, PAK1, ABL2	ENSG00000107643, ENSG00000124762, ENSG00000110395, ENSG00000149269, ENSG00000143322
Glycosphingolipid biosynthesis - neo-lactoseries	hsa00602	1	0.4	B3GNT1	ENSG00000174684
Phenylalanine metabolism	hsa00360	1	0.34	TAT	ENSG00000198650
Inositol phosphate metabolism	hsa00562	1	0.34	INPP5A	ENSG00000068383
Cell cycle	hsa04110	6	0.34	CDKN1A, SMC1A, RB1, TP53, CCND2, CCND1	ENSG00000124762, ENSG00000072501, ENSG00000139687, ENSG00000141510, ENSG00000118971, ENSG00000110092
Dorso-ventral axis formation	hsa04320	1	0.34	SPIRE1	ENSG00000134278
Cell Communication	hsa01430	7	0.33	COL4A6, COL3A1, THBS1, COL5A2, COL1A2, COL4A1, COL11A1	ENSG00000197565, ENSG00000168542, ENSG00000137801, ENSG00000204262, ENSG00000164692, ENSG00000187498, ENSG00000060718
Long-term depression	hsa04730	2	0.33	IGF1R, IGF1	ENSG00000140443, ENSG00000017427
Heparan sulfate biosynthesis	hsa00534	1	0.32	NDST2	ENSG00000166507
Autoimmune thyroid disease	hsa05320	2	0.32	CD86, IL10	ENSG00000114013, ENSG00000136634
Glycosylphosphatidylinositol(GPI)-anchor	hsa00563	1	0.32	PIGA	ENSG00000165195
Naphthalene and anthracene degradation	hsa00626	1	0.32	PRMT8	ENSG00000111218
Regulation of actin cytoskeleton	hsa04810	10	0.31	WASL, PDGFB, VAV3, PAK1, SSH1, DIAPH2, FGF11, ITGB3, ACTA1, RDX	ENSG00000106299, ENSG00000100311, ENSG00000134215, ENSG00000149269, ENSG00000084112, ENSG00000147202, ENSG00000161958, ENSG00000056345, ENSG00000143632, ENSG00000137710
Glycine, serine and threonine metabolism	hsa00260	2	0.31	GATM, AMT	ENSG00000171766, ENSG00000145020
Androgen and estrogen metabolism	hsa00150	2	0.31	PRMT8, CYP19A1	ENSG00000111218, ENSG00000137869
Neuroactive ligand-receptor interaction	hsa04080	12	0.29	GRIN3A, ADRB2, THRA, ADRB3, GRIK2, OPRM1, P2RX1, GHR, GABBR2, ADRB1, HTR4, HTR1E	ENSG00000198785, ENSG00000169252, ENSG00000126351, ENSG00000188778, ENSG00000164418, ENSG00000112038, ENSG00000108405, ENSG00000112964, ENSG00000136928, ENSG00000043591, ENSG00000164270, ENSG00000168830
Benzoate degradation via CoA ligation	hsa00632	1	0.29	YOD1	ENSG00000180667
Alzheimer's disease	hsa05010	2	0.29	IDE, CASP3	ENSG00000119912, ENSG00000164305
Asthma	hsa05310	2	0.29	IL13, IL10	ENSG00000169194, ENSG00000136634
Fatty acid metabolism	hsa00071	1	0.28	ACSL6	ENSG00000164398
Glycerolipid metabolism	hsa00561	3	0.28	MGLL, UGCGL1, AGPAT6	ENSG00000074416, ENSG00000136731, ENSG00000158669
Butanoate metabolism	hsa00650	1	0.25	L2HGDH	ENSG00000087299
Glycan structures - degradation	hsa01032	1	0.24	GNS	ENSG00000135677
Regulation of autophagy	hsa04140	1	0.24	ULK2	ENSG00000083290
Limonene and pinene degradation	hsa00903	1	0.24	YOD1	ENSG00000180667
Citrate cycle (TCA cycle)	hsa00020	2	0.24	SUCLG2, IDH2	ENSG00000172340, ENSG00000182054
Thyroid cancer	hsa05216	2	0.24	TP53, CCND1	ENSG00000141510, ENSG00000110092
GnRH signaling pathway	hsa04912	5	0.23	MAPK8, MAP3K1, CACNA1D, MAP3K3, ADCY9	ENSG00000107643, ENSG00000095015, ENSG00000157388, ENSG00000198909, ENSG00000162104
Renal cell carcinoma	hsa05211	2	0.22	PDGFB, PAK1	ENSG00000100311, ENSG00000149269
PPAR signaling pathway	hsa03320	3	0.22	SCD, ACSL6, PPARA	ENSG00000099194, ENSG00000164398, ENSG00000186951
Natural killer cell mediated cytotoxicity	hsa04650	4	0.22	VAV3, PAK1, PPP3CA, CASP3	ENSG00000134215, ENSG00000149269, ENSG00000138814, ENSG00000164305
Histidine metabolism	hsa00340	1	0.2	PRMT8	ENSG00000111218
Gap junction	hsa04540	3	0.2	PDGFB, ADCY9, ADRB1	ENSG00000100311, ENSG00000162104, ENSG00000043591
Glycosaminoglycan degradation	hsa00531	1	0.2	GNS	ENSG00000135677
Huntington's disease	hsa05040	2	0.2	TP53, CASP3	ENSG00000141510, ENSG00000164305
Cholera - Infection	hsa05110	2	0.17	ERO1L, ADCY9	ENSG00000197930, ENSG00000162104
N-Glycan biosynthesis	hsa00510	1	0.17	MGAT4A	ENSG00000071073
Fructose and mannose metabolism	hsa00051	1	0.17	UGCGL1	ENSG00000136731
Urea cycle and metabolism of amino groups	hsa00220	1	0.16	GATM	ENSG00000171766
Fc epsilon RI signaling pathway	hsa04664	3	0.16	MAPK8, IL13, VAV3	ENSG00000107643, ENSG00000169194, ENSG00000134215
Olfactory transduction	hsa04740	1	0.16	GNAL	ENSG00000141404
Phenylalanine, tyrosine and tryptophan biosynthesis	hsa00400	1	0.16	TAT	ENSG00000198650
Selenoamino acid metabolism	hsa00450	2	0.16	PRMT8, MARS2	ENSG00000111218, ENSG00000152428
One carbon pool by folate	hsa00670	1	0.15	AMT	ENSG00000145020
Endometrial cancer	hsa05213	2	0.15	TP53, CCND1	ENSG00000141510, ENSG00000110092
Keratan sulfate biosynthesis	hsa00533	1	0.15	B3GNT1	ENSG00000174684
Purine metabolism	hsa00230	5	0.13	NME4, RRM2, NT5C2, ADCY9, NME6	ENSG00000103200, ENSG00000171848, ENSG00000076685, ENSG00000162104, ENSG00000172113
Basal cell carcinoma	hsa05217	2	0.13	TP53, PTCH1	ENSG00000141510, ENSG00000185920
Galactose metabolism	hsa00052	1	0.12	GALE	ENSG00000117308
Epithelial cell signaling in Helicobacter pylori	hsa05120	3	0.12	MAPK8, PAK1, CASP3	ENSG00000107643, ENSG00000149269, ENSG00000164305
Ether lipid metabolism	hsa00565	2	0.12	PAFAH2, AGPAT6	ENSG00000158006, ENSG00000158669
Sphingolipid metabolism	hsa00600	2	0.11	ASAH3L, GALC	ENSG00000177076, ENSG00000054983
Type I diabetes mellitus	hsa04940	1	0.11	CD86	ENSG00000114013
Non-small cell lung cancer	hsa05223	3	0.1	RB1, TP53, CCND1	ENSG00000139687, ENSG00000141510, ENSG00000110092
Neurodegenerative Diseases	hsa01510	2	0.08	CASP3, BCL2L1	ENSG00000164305, ENSG00000171552
Long-term potentiation	hsa04720	2	0.08	PPP3CA, RPS6KA3	ENSG00000138814, ENSG00000177189
Glutathione metabolism	hsa00480	1	0.08	IDH2	ENSG00000182054
Lysine degradation	hsa00310	1	0.08	SETDB1	ENSG00000143379
Prion disease	hsa05060	1	0.06	IL6	ENSG00000136244
Circadian rhythm	hsa04710	1	0.06	CRY2	ENSG00000121671
Folate biosynthesis	hsa00790	1	0.05	DDX19A	ENSG00000168872
Alanine and aspartate metabolism	hsa00252	1	0.05	DDO	ENSG00000203797
Aminoacyl-tRNA biosynthesis	hsa00970	1	0.05	MARS2	ENSG00000152428
Ubiquitin mediated proteolysis	hsa04120	6	0.03	RNF7, SOCS1, MAP3K1, CBL, CDC34, KLHL13	ENSG00000114125, ENSG00000185338, ENSG00000095015, ENSG00000110395, ENSG00000099804, ENSG00000003096
Reductive carboxylate cycle (CO2 fixation)	hsa00720	1	0.03	IDH2	ENSG00000182054
Propanoate metabolism	hsa00640	1	0.02	SUCLG2	ENSG00000172340
SNARE interactions in vesicular transport	hsa04130	2	0.02	SNAP23, STX3	ENSG00000092531, ENSG00000166900
Tyrosine metabolism	hsa00350	2	0.02	PRMT8, TAT	ENSG00000111218, ENSG00000198650
Glycan structures - biosynthesis 2	hsa01031	2	0.01	B3GNT1, PIGA	ENSG00000174684, ENSG00000165195
B cell receptor signaling pathway	hsa04662	2	0.01	VAV3, PPP3CA	ENSG00000134215, ENSG00000138814
Pyrimidine metabolism	hsa00240	4	0	NME4, RRM2, NT5C2, NME6	ENSG00000103200, ENSG00000171848, ENSG00000076685, ENSG00000172113
Arginine and proline metabolism	hsa00330	2	0	P4HA2, GATM	ENSG00000072682, ENSG00000171766
>hsa-let-7a_predicted_targets_PicTar
MAPK signaling pathway	hsa04010	22	13.65	MAP4K3, MAP4K4, DUSP4, CSDE1, TGFBR1, PDGFB, MAP3K7IP2, DUSP9, FASLG, RPS6KA4, CACNA1D, DUSP16, MAP3K3, PAK1, FGF11, PPP3CA, ACVR1B, PLA2G3, NLK, DUSP1, ACVR1C, CASP3	ENSG00000011566, ENSG00000071054, ENSG00000120875, ENSG00000009307, ENSG00000106799, ENSG00000100311, ENSG00000055208, ENSG00000130829, ENSG00000117560, ENSG00000162302, ENSG00000157388, ENSG00000111266, ENSG00000198909, ENSG00000149269, ENSG00000161958, ENSG00000138814, ENSG00000135503, ENSG00000100078, ENSG00000087095, ENSG00000120129, ENSG00000123612, ENSG00000164305
ECM-receptor interaction	hsa04512	9	8.18	COL5A1, COL1A1, COL3A1, FNDC3A, THBS1, COL5A2, ITGB3, COL1A2, COL4A1	ENSG00000130635, ENSG00000108821, ENSG00000168542, ENSG00000102531, ENSG00000137801, ENSG00000204262, ENSG00000056345, ENSG00000164692, ENSG00000187498
Calcium signaling pathway	hsa04020	14	8.05	ADRB2, ADRB3, P2RX4, ATP2A2, CAMK2G, CACNA1D, ATP2B1, ADCY9, PPP3CA, HTR4, PLCB4, GNAL, SLC25A4, CHRM1	ENSG00000169252, ENSG00000188778, ENSG00000135124, ENSG00000174437, ENSG00000148660, ENSG00000157388, ENSG00000070961, ENSG00000162104, ENSG00000138814, ENSG00000164270, ENSG00000101333, ENSG00000141404, ENSG00000151729, ENSG00000168539
Pancreatic cancer	hsa05212	8	6.95	STAT3, TGFBR1, RALB, RB1, ACVR1B, ACVR1C, BCL2L1, CCND1	ENSG00000168610, ENSG00000106799, ENSG00000144118, ENSG00000139687, ENSG00000135503, ENSG00000123612, ENSG00000171552, ENSG00000110092
Axon guidance	hsa04360	10	5.15	SEMA6A, EPHA3, CSDE1, EPHA4, SEMA4C, PAK1, SEMA3F, SEMA4G, PPP3CA, SEMA4F	ENSG00000092421, ENSG00000044524, ENSG00000009307, ENSG00000116106, ENSG00000168758, ENSG00000149269, ENSG00000001617, ENSG00000095539, ENSG00000138814, ENSG00000135622
Bladder cancer	hsa05219	5	4.73	CSDE1, IL8, RB1, THBS1, CCND1	ENSG00000009307, ENSG00000169429, ENSG00000139687, ENSG00000137801, ENSG00000110092
Focal adhesion	hsa04510	13	4.57	COL5A1, PDGFB, COL1A1, COL3A1, VAV3, PAK1, THBS1, COL5A2, ITGB3, COL1A2, CCND2, COL4A1, CCND1	ENSG00000130635, ENSG00000100311, ENSG00000108821, ENSG00000168542, ENSG00000134215, ENSG00000149269, ENSG00000137801, ENSG00000204262, ENSG00000056345, ENSG00000164692, ENSG00000118971, ENSG00000187498, ENSG00000110092
Jak-STAT signaling pathway	hsa04630	11	4.49	SOCS1, STAT3, SOCS4, IL13, OSMR, IL6, GHR, IL10, CCND2, BCL2L1, CCND1	ENSG00000185338, ENSG00000168610, ENSG00000180008, ENSG00000169194, ENSG00000145623, ENSG00000136244, ENSG00000112964, ENSG00000136634, ENSG00000118971, ENSG00000171552, ENSG00000110092
Chronic myeloid leukemia	hsa05220	7	4.47	CSDE1, TGFBR1, RB1, ACVR1B, ACVR1C, BCL2L1, CCND1	ENSG00000009307, ENSG00000106799, ENSG00000139687, ENSG00000135503, ENSG00000123612, ENSG00000171552, ENSG00000110092
O-Glycan biosynthesis	hsa00512	4	4.38	GALNT2, GALNT1, GALNTL2, GCNT4	ENSG00000143641, ENSG00000141429, ENSG00000131386, ENSG00000176928
Regulation of actin cytoskeleton	hsa04810	13	3.8	CSDE1, IQGAP2, PPP1R12B, PDGFB, VAV3, PAK1, SSH1, DIAPH2, FGF11, ITGB3, ACTA1, RDX, CHRM1	ENSG00000009307, ENSG00000145703, ENSG00000077157, ENSG00000100311, ENSG00000134215, ENSG00000149269, ENSG00000084112, ENSG00000147202, ENSG00000161958, ENSG00000056345, ENSG00000143632, ENSG00000137710, ENSG00000168539
Wnt signaling pathway	hsa04310	10	3.62	DVL3, CAMK2G, WNT1, PPP3CA, NLK, CCND2, PLCB4, FZD4, SENP2, CCND1	ENSG00000161202, ENSG00000148660, ENSG00000125084, ENSG00000138814, ENSG00000087095, ENSG00000118971, ENSG00000101333, ENSG00000174804, ENSG00000163904, ENSG00000110092
Colorectal cancer	hsa05210	7	3.6	DVL3, TGFBR1, ACVR1B, ACVR1C, FZD4, CASP3, CCND1	ENSG00000161202, ENSG00000106799, ENSG00000135503, ENSG00000123612, ENSG00000174804, ENSG00000164305, ENSG00000110092
SNARE interactions in vesicular transport	hsa04130	4	3.31	SNAP23, STX17, STX3, STX16	ENSG00000092531, ENSG00000136874, ENSG00000166900, ENSG00000124222
TGF-beta signaling pathway	hsa04350	7	3.27	CHRD, E2F5, TGFBR1, GDF6, THBS1, ACVR1B, ACVR1C	ENSG00000090539, ENSG00000133740, ENSG00000106799, ENSG00000156466, ENSG00000137801, ENSG00000135503, ENSG00000123612
GnRH signaling pathway	hsa04912	7	2.9	CSDE1, CAMK2G, CACNA1D, MAP3K3, ADCY9, PLA2G3, PLCB4	ENSG00000009307, ENSG00000148660, ENSG00000157388, ENSG00000198909, ENSG00000162104, ENSG00000100078, ENSG00000101333
Type II diabetes mellitus	hsa04930	4	2.9	IRS2, SOCS1, SOCS4, CACNA1D	ENSG00000185950, ENSG00000185338, ENSG00000180008, ENSG00000157388
Melanogenesis	hsa04916	7	2.64	CSDE1, DVL3, CAMK2G, WNT1, ADCY9, PLCB4, FZD4	ENSG00000009307, ENSG00000161202, ENSG00000148660, ENSG00000125084, ENSG00000162104, ENSG00000101333, ENSG00000174804
Glioma	hsa05214	5	2.3	CSDE1, PDGFB, CAMK2G, RB1, CCND1	ENSG00000009307, ENSG00000100311, ENSG00000148660, ENSG00000139687, ENSG00000110092
Citrate cycle (TCA cycle)	hsa00020	3	2.23	SUCLG2, DLST,DLSTP, IDH2	ENSG00000172340, ENSG00000119689, ENSG00000182054
Cell Communication	hsa01430	8	1.93	COL5A1, COL1A1, COL3A1, GJA10, THBS1, COL5A2, COL1A2, COL4A1	ENSG00000130635, ENSG00000108821, ENSG00000168542, ENSG00000131233, ENSG00000137801, ENSG00000204262, ENSG00000164692, ENSG00000187498
Tight junction	hsa04530	1	1.9	CSDE1	ENSG00000009307
Basal transcription factors	hsa03022	3	1.78	GTF2I, TAF9B, TAF5	ENSG00000077809, ENSG00000187325, ENSG00000148835
Melanoma	hsa05218	5	1.76	CSDE1, PDGFB, RB1, FGF11, CCND1	ENSG00000009307, ENSG00000100311, ENSG00000139687, ENSG00000161958, ENSG00000110092
Glycan structures - biosynthesis 1	hsa01030	7	1.67	B3GNT1, NDST2, GALNT2, GALNT1, GALNTL2, MGAT4A, GCNT4	ENSG00000174684, ENSG00000166507, ENSG00000143641, ENSG00000141429, ENSG00000131386, ENSG00000071073, ENSG00000176928
Leukocyte transendothelial migration	hsa04670	1	1.4	VAV3	ENSG00000134215
Amyotrophic lateral sclerosis (ALS)	hsa05030	2	1.27	PPP3CA, BCL2L1	ENSG00000138814, ENSG00000171552
Notch signaling pathway	hsa04330	3	1.13	DTX2, DVL3, NUMBL	ENSG00000091073, ENSG00000161202, ENSG00000105245
Long-term potentiation	hsa04720	4	1.11	CSDE1, CAMK2G, PPP3CA, PLCB4	ENSG00000009307, ENSG00000148660, ENSG00000138814, ENSG00000101333
ABC transporters - General	hsa02010	3	1.01	ABCC10, ABCC5, ABCB9	ENSG00000124574, ENSG00000114770, ENSG00000150967
T cell receptor signaling pathway	hsa04660	5	0.98	CSDE1, VAV3, PAK1, IL10, PPP3CA	ENSG00000009307, ENSG00000134215, ENSG00000149269, ENSG00000136634, ENSG00000138814
Glycerophospholipid metabolism	hsa00564	4	0.93	ETNK2, PLA2G3, LYPLA3, NAT5	ENSG00000143845, ENSG00000100078, ENSG00000103066, ENSG00000173418
p53 signaling pathway	hsa04115	4	0.89	THBS1, CCND2, CASP3, CCND1	ENSG00000137801, ENSG00000118971, ENSG00000164305, ENSG00000110092
Nucleotide sugars metabolism	hsa00520	1	0.87	GALE	ENSG00000117308
Cytokine-cytokine receptor interaction	hsa04060	11	0.82	TGFBR1, PDGFB, IL8, FASLG, IL13, CCR7, OSMR, IL6, GHR, IL10, ACVR1B	ENSG00000106799, ENSG00000100311, ENSG00000169429, ENSG00000117560, ENSG00000169194, ENSG00000126353, ENSG00000145623, ENSG00000136244, ENSG00000112964, ENSG00000136634, ENSG00000135503
Adipocytokine signaling pathway	hsa04920	4	0.81	PPARGC1A, IRS2, STAT3, ADIPOR2	ENSG00000109819, ENSG00000185950, ENSG00000168610, ENSG00000006831
Natural killer cell mediated cytotoxicity	hsa04650	6	0.8	CSDE1, FASLG, VAV3, PAK1, PPP3CA, CASP3	ENSG00000009307, ENSG00000117560, ENSG00000134215, ENSG00000149269, ENSG00000138814, ENSG00000164305
Adherens junction	hsa04520	4	0.73	TGFBR1, ACVR1B, NLK, ACVR1C	ENSG00000106799, ENSG00000135503, ENSG00000087095, ENSG00000123612
Fc epsilon RI signaling pathway	hsa04664	4	0.63	CSDE1, IL13, VAV3, PLA2G3	ENSG00000009307, ENSG00000169194, ENSG00000134215, ENSG00000100078
Asthma	hsa05310	2	0.61	IL13, IL10	ENSG00000169194, ENSG00000136634
Thyroid cancer	hsa05216	2	0.56	CSDE1, CCND1	ENSG00000009307, ENSG00000110092
Purine metabolism	hsa00230	3	0.55	NME4, ADCY9, NME6	ENSG00000103200, ENSG00000162104, ENSG00000172113
Basal cell carcinoma	hsa05217	3	0.51	DVL3, WNT1, FZD4	ENSG00000161202, ENSG00000125084, ENSG00000174804
Complement and coagulation cascades	hsa04610	1	0.49	MASP1	ENSG00000127241
Huntington's disease	hsa05040	1	0.48	CASP3	ENSG00000164305
Non-small cell lung cancer	hsa05223	3	0.47	CSDE1, RB1, CCND1	ENSG00000009307, ENSG00000139687, ENSG00000110092
Urea cycle and metabolism of amino groups	hsa00220	1	0.46	GATM	ENSG00000171766
Olfactory transduction	hsa04740	2	0.46	CAMK2G, GNAL	ENSG00000148660, ENSG00000141404
Glutamate metabolism	hsa00251	1	0.46	QARS	ENSG00000172053
Glycan structures - degradation	hsa01032	1	0.45	GNS	ENSG00000135677
Regulation of autophagy	hsa04140	1	0.45	ULK2	ENSG00000083290
Limonene and pinene degradation	hsa00903	1	0.45	NAT5	ENSG00000173418
Aminosugars metabolism	hsa00530	1	0.45	HK2	ENSG00000159399
Acute myeloid leukemia	hsa05221	3	0.44	CSDE1, STAT3, CCND1	ENSG00000009307, ENSG00000168610, ENSG00000110092
Apoptosis	hsa04210	4	0.43	FASLG, PPP3CA, CASP3, BCL2L1	ENSG00000117560, ENSG00000138814, ENSG00000164305, ENSG00000171552
Benzoate degradation via CoA ligation	hsa00632	1	0.42	NAT5	ENSG00000173418
Alzheimer's disease	hsa05010	1	0.42	CASP3	ENSG00000164305
Insulin signaling pathway	hsa04910	6	0.42	PPARGC1A, IRS2, SOCS1, CSDE1, TSC1, SOCS4	ENSG00000109819, ENSG00000185950, ENSG00000185338, ENSG00000009307, ENSG00000165699, ENSG00000180008
Galactose metabolism	hsa00052	2	0.41	GALE, HK2	ENSG00000117308, ENSG00000159399
Linoleic acid metabolism	hsa00591	1	0.41	PLA2G3	ENSG00000100078
Ether lipid metabolism	hsa00565	1	0.41	PLA2G3	ENSG00000100078
Phenylalanine metabolism	hsa00360	1	0.39	NAT5	ENSG00000173418
Glycolysis / Gluconeogenesis	hsa00010	1	0.38	HK2	ENSG00000159399
Small cell lung cancer	hsa05222	4	0.35	RB1, BCL2L1, COL4A1, CCND1	ENSG00000139687, ENSG00000171552, ENSG00000187498, ENSG00000110092
Glycan structures - biosynthesis 2	hsa01031	1	0.34	B3GNT1	ENSG00000174684
Base excision repair	hsa03410	1	0.33	SMUG1	ENSG00000123415
B cell receptor signaling pathway	hsa04662	3	0.32	CSDE1, VAV3, PPP3CA	ENSG00000009307, ENSG00000134215, ENSG00000138814
Propanoate metabolism	hsa00640	1	0.29	SUCLG2	ENSG00000172340
Tyrosine metabolism	hsa00350	1	0.29	NAT5	ENSG00000173418
Prostate cancer	hsa05215	4	0.28	CSDE1, PDGFB, RB1, CCND1	ENSG00000009307, ENSG00000100311, ENSG00000139687, ENSG00000110092
1- and 2-Methylnaphthalene degradation	hsa00624	1	0.26	NAT5	ENSG00000173418
Arginine and proline metabolism	hsa00330	2	0.25	P4HA2, GATM	ENSG00000072682, ENSG00000171766
Streptomycin biosynthesis	hsa00521	1	0.24	HK2	ENSG00000159399
Glycosphingolipid biosynthesis - neo-lactoseries	hsa00602	1	0.23	B3GNT1	ENSG00000174684
ErbB signaling pathway	hsa04012	3	0.23	CSDE1, CAMK2G, PAK1	ENSG00000009307, ENSG00000148660, ENSG00000149269
Polyunsaturated fatty acid biosynthesis	hsa01040	1	0.23	SCD	ENSG00000099194
Arachidonic acid metabolism	hsa00590	2	0.22	GPX7, PLA2G3	ENSG00000116157, ENSG00000100078
Hedgehog signaling pathway	hsa04340	1	0.22	WNT1	ENSG00000125084
Epithelial cell signaling in Helicobacter pylori	hsa05120	3	0.19	IL8, PAK1, CASP3	ENSG00000169429, ENSG00000149269, ENSG00000164305
Gap junction	hsa04540	4	0.18	CSDE1, PDGFB, ADCY9, PLCB4	ENSG00000009307, ENSG00000100311, ENSG00000162104, ENSG00000101333
Endometrial cancer	hsa05213	2	0.18	CSDE1, CCND1	ENSG00000009307, ENSG00000110092
Folate biosynthesis	hsa00790	1	0.18	DDX19A	ENSG00000168872
Aminoacyl-tRNA biosynthesis	hsa00970	1	0.18	QARS	ENSG00000172053
Reductive carboxylate cycle (CO2 fixation)	hsa00720	1	0.17	IDH2	ENSG00000182054
Alkaloid biosynthesis II	hsa00960	1	0.16	NAT5	ENSG00000173418
Heparan sulfate biosynthesis	hsa00534	1	0.16	NDST2	ENSG00000166507
Pyrimidine metabolism	hsa00240	2	0.15	NME4, NME6	ENSG00000103200, ENSG00000172113
Neurodegenerative Diseases	hsa01510	2	0.15	CASP3, BCL2L1	ENSG00000164305, ENSG00000171552
Glutathione metabolism	hsa00480	2	0.15	GPX7, IDH2	ENSG00000116157, ENSG00000182054
Lysine degradation	hsa00310	1	0.15	DLST,DLSTP	ENSG00000119689
Hematopoietic cell lineage	hsa04640	2	0.12	IL6, ITGB3	ENSG00000136244, ENSG00000056345
Type I diabetes mellitus	hsa04940	1	0.12	FASLG	ENSG00000117560
Cell cycle	hsa04110	4	0.11	RB1, CCND2, CDC25A, CCND1	ENSG00000139687, ENSG00000118971, ENSG00000164045, ENSG00000110092
Renal cell carcinoma	hsa05211	3	0.1	CSDE1, PDGFB, PAK1	ENSG00000009307, ENSG00000100311, ENSG00000149269
Starch and sucrose metabolism	hsa00500	2	0.1	DDX19A, HK2	ENSG00000168872, ENSG00000159399
PPAR signaling pathway	hsa03320	2	0.1	SCD, OLR1	ENSG00000099194, ENSG00000173391
Glycerolipid metabolism	hsa00561	1	0.09	MGLL	ENSG00000074416
VEGF signaling pathway	hsa04370	3	0.08	CSDE1, PPP3CA, PLA2G3	ENSG00000009307, ENSG00000138814, ENSG00000100078
Ubiquitin mediated proteolysis	hsa04120	4	0.08	RNF7, SOCS1, UBE2Q1, CDC34	ENSG00000114125, ENSG00000185338, ENSG00000160714, ENSG00000099804
Cholera - Infection	hsa05110	1	0.07	ADCY9	ENSG00000162104
Prion disease	hsa05060	1	0.07	IL6	ENSG00000136244
N-Glycan biosynthesis	hsa00510	1	0.07	MGAT4A	ENSG00000071073
Circadian rhythm	hsa04710	1	0.07	CRY2	ENSG00000121671
Fructose and mannose metabolism	hsa00051	1	0.07	HK2	ENSG00000159399
mTOR signaling pathway	hsa04150	2	0.06	TSC1, ULK2	ENSG00000165699, ENSG00000083290
Inositol phosphate metabolism	hsa00562	2	0.06	INPP5A, PLCB4	ENSG00000068383, ENSG00000101333
Autoimmune thyroid disease	hsa05320	2	0.06	FASLG, IL10	ENSG00000117560, ENSG00000136634
Phosphatidylinositol signaling system	hsa04070	2	0.06	INPP5A, PLCB4	ENSG00000068383, ENSG00000101333
Toll-like receptor signaling pathway	hsa04620	4	0.05	IKBKE, MAP3K7IP2, IL8, IL6	ENSG00000143466, ENSG00000055208, ENSG00000169429, ENSG00000136244
Glycosaminoglycan degradation	hsa00531	1	0.05	GNS	ENSG00000135677
Neuroactive ligand-receptor interaction	hsa04080	9	0.04	ADRB2, ADRB3, P2RX4, GRIK2, OPRM1, GHR, GABBR2, HTR4, CHRM1	ENSG00000169252, ENSG00000188778, ENSG00000135124, ENSG00000164418, ENSG00000112038, ENSG00000112964, ENSG00000136928, ENSG00000164270, ENSG00000168539
Glycine, serine and threonine metabolism	hsa00260	1	0.04	GATM	ENSG00000171766
Androgen and estrogen metabolism	hsa00150	1	0.04	CYP19A1	ENSG00000137869
Dentatorubropallidoluysian atrophy (DRPLA)	hsa05050	1	0.02	CASP3	ENSG00000164305
alpha-Linolenic acid metabolism	hsa00592	1	0.01	PLA2G3	ENSG00000100078
Keratan sulfate biosynthesis	hsa00533	1	0.01	B3GNT1	ENSG00000174684
Long-term depression	hsa04730	3	0	CSDE1, PLA2G3, PLCB4	ENSG00000009307, ENSG00000100078, ENSG00000101333
>hsa-let-7a_predicted_targets_TS5
MAPK signaling pathway	hsa04010	27	12.33	MAP4K3, MAP4K4, DUSP4, TGFBR1, MAP3K1, PDGFB, MAP3K7IP2, MAPK11, DUSP9, FASLG, CACNG4, CACNA1D, DUSP16, MAP3K3, PAK1, TP53, FGF11, AKT2, ACVR1B, PLA2G3, NLK, DUSP1, FGF5, ACVR1C, FAS, RPS6KA3, CASP3	ENSG00000011566, ENSG00000071054, ENSG00000120875, ENSG00000106799, ENSG00000095015, ENSG00000100311, ENSG00000055208, ENSG00000185386, ENSG00000130829, ENSG00000117560, ENSG00000075461, ENSG00000157388, ENSG00000111266, ENSG00000198909, ENSG00000149269, ENSG00000141510, ENSG00000161958, ENSG00000105221, ENSG00000135503, ENSG00000100078, ENSG00000087095, ENSG00000120129, ENSG00000138675, ENSG0000…
Chronic myeloid leukemia	hsa05220	12	10.85	GAB2, TGFBR1, CDKN1A, CBL, E2F2, RB1, TP53, AKT2, ACVR1B, ACVR1C, BCL2L1, CCND1	ENSG00000033327, ENSG00000106799, ENSG00000124762, ENSG00000110395, ENSG00000007968, ENSG00000139687, ENSG00000141510, ENSG00000105221, ENSG00000135503, ENSG00000123612, ENSG00000171552, ENSG00000110092
p53 signaling pathway	hsa04115	11	10.37	CDKN1A, RRM2, STEAP3, TP53, THBS1, CCND2, PMAIP1, FAS, IGF1, CASP3, CCND1	ENSG00000124762, ENSG00000171848, ENSG00000115107, ENSG00000141510, ENSG00000137801, ENSG00000118971, ENSG00000141682, ENSG00000026103, ENSG00000017427, ENSG00000164305, ENSG00000110092
Melanoma	hsa05218	11	9.41	IGF1R, CDKN1A, PDGFB, E2F2, RB1, TP53, FGF11, AKT2, FGF5, IGF1, CCND1	ENSG00000140443, ENSG00000124762, ENSG00000100311, ENSG00000007968, ENSG00000139687, ENSG00000141510, ENSG00000161958, ENSG00000105221, ENSG00000138675, ENSG00000017427, ENSG00000110092
Pancreatic cancer	hsa05212	11	9.19	TGFBR1, RALB, SMAD2, E2F2, RB1, TP53, AKT2, ACVR1B, ACVR1C, BCL2L1, CCND1	ENSG00000106799, ENSG00000144118, ENSG00000175387, ENSG00000007968, ENSG00000139687, ENSG00000141510, ENSG00000105221, ENSG00000135503, ENSG00000123612, ENSG00000171552, ENSG00000110092
Colorectal cancer	hsa05210	12	8.91	APC2, DVL3, TGFBR1, IGF1R, SMAD2, TP53, AKT2, ACVR1B, ACVR1C, FZD4, CASP3, CCND1	ENSG00000115266, ENSG00000161202, ENSG00000106799, ENSG00000140443, ENSG00000175387, ENSG00000141510, ENSG00000105221, ENSG00000135503, ENSG00000123612, ENSG00000174804, ENSG00000164305, ENSG00000110092
Bladder cancer	hsa05219	7	6.68	CDKN1A, DAPK1, E2F2, RB1, TP53, THBS1, CCND1	ENSG00000124762, ENSG00000196730, ENSG00000007968, ENSG00000139687, ENSG00000141510, ENSG00000137801, ENSG00000110092
Glioma	hsa05214	9	6.67	IGF1R, CDKN1A, PDGFB, E2F2, RB1, TP53, AKT2, IGF1, CCND1	ENSG00000140443, ENSG00000124762, ENSG00000100311, ENSG00000007968, ENSG00000139687, ENSG00000141510, ENSG00000105221, ENSG00000017427, ENSG00000110092
ECM-receptor interaction	hsa04512	10	5.92	COL4A6, COL1A1, ITGB8, COL3A1, FNDC3A, THBS1, COL5A2, ITGB3, COL1A2, COL4A1	ENSG00000197565, ENSG00000108821, ENSG00000105855, ENSG00000168542, ENSG00000102531, ENSG00000137801, ENSG00000204262, ENSG00000056345, ENSG00000164692, ENSG00000187498
Adipocytokine signaling pathway	hsa04920	9	5.65	PPARGC1A, IRS2, TNFRSF1B, PRKAA2, ADIPOR2, ACSL6, AKT2, PRKAB2, PPARA	ENSG00000109819, ENSG00000185950, ENSG00000028137, ENSG00000162409, ENSG00000006831, ENSG00000164398, ENSG00000105221, ENSG00000131791, ENSG00000186951
Adherens junction	hsa04520	9	5.35	TGFBR1, IGF1R, WASL, SMAD2, INSR, MLLT4, ACVR1B, NLK, ACVR1C	ENSG00000106799, ENSG00000140443, ENSG00000106299, ENSG00000175387, ENSG00000171105, ENSG00000130396, ENSG00000135503, ENSG00000087095, ENSG00000123612
Focal adhesion	hsa04510	17	4.8	COL4A6, IGF1R, PDGFB, COL1A1, ITGB8, COL3A1, VAV3, PAK1, THBS1, COL5A2, ITGB3, AKT2, COL1A2, CCND2, IGF1, COL4A1, CCND1	ENSG00000197565, ENSG00000140443, ENSG00000100311, ENSG00000108821, ENSG00000105855, ENSG00000168542, ENSG00000134215, ENSG00000149269, ENSG00000137801, ENSG00000204262, ENSG00000056345, ENSG00000105221, ENSG00000164692, ENSG00000118971, ENSG00000017427, ENSG00000187498, ENSG00000110092
TGF-beta signaling pathway	hsa04350	10	4.76	E2F5, TGFBR1, SMAD2, ACVR2A, GDF6, THBS1, ACVR2B, ACVR1B, ACVR1C, ZFYVE16	ENSG00000133740, ENSG00000106799, ENSG00000175387, ENSG00000121989, ENSG00000156466, ENSG00000137801, ENSG00000114739, ENSG00000135503, ENSG00000123612, ENSG00000039319
Nucleotide sugars metabolism	hsa00520	2	4.74	TGDS, GALE	ENSG00000088451, ENSG00000117308
Chondroitin sulfate biosynthesis	hsa00532	4	4.17	B3GAT1, CHST3, B3GAT3, XYLT1	ENSG00000109956, ENSG00000122863, ENSG00000149541, ENSG00000103489
mTOR signaling pathway	hsa04150	6	3.59	TSC1, PRKAA2, ULK2, AKT2, RPS6KA3, IGF1	ENSG00000165699, ENSG00000162409, ENSG00000083290, ENSG00000105221, ENSG00000177189, ENSG00000017427
Prostate cancer	hsa05215	9	3.49	IGF1R, CDKN1A, PDGFB, E2F2, RB1, TP53, AKT2, IGF1, CCND1	ENSG00000140443, ENSG00000124762, ENSG00000100311, ENSG00000007968, ENSG00000139687, ENSG00000141510, ENSG00000105221, ENSG00000017427, ENSG00000110092
Glycan structures - biosynthesis 1	hsa01030	11	3.44	B3GNT1, NDST2, B3GAT1, GALNT2, GALNT1, CHST3, B3GAT3, GALNTL2, MGAT4A, GCNT4, XYLT1	ENSG00000174684, ENSG00000166507, ENSG00000109956, ENSG00000143641, ENSG00000141429, ENSG00000122863, ENSG00000149541, ENSG00000131386, ENSG00000071073, ENSG00000176928, ENSG00000103489
Wnt signaling pathway	hsa04310	12	2.78	APC2, NKD1, DVL3, VANGL2, SMAD2, TP53, WNT1, NLK, CCND2, FZD4, SENP2, CCND1	ENSG00000115266, ENSG00000140807, ENSG00000161202, ENSG00000162738, ENSG00000175387, ENSG00000141510, ENSG00000125084, ENSG00000087095, ENSG00000118971, ENSG00000174804, ENSG00000163904, ENSG00000110092
Small cell lung cancer	hsa05222	8	2.55	COL4A6, E2F2, RB1, TP53, AKT2, BCL2L1, COL4A1, CCND1	ENSG00000197565, ENSG00000007968, ENSG00000139687, ENSG00000141510, ENSG00000105221, ENSG00000171552, ENSG00000187498, ENSG00000110092
O-Glycan biosynthesis	hsa00512	4	2.52	GALNT2, GALNT1, GALNTL2, GCNT4	ENSG00000143641, ENSG00000141429, ENSG00000131386, ENSG00000176928
Amyotrophic lateral sclerosis (ALS)	hsa05030	3	2.4	TP53, NEFM, BCL2L1	ENSG00000141510, ENSG00000104722, ENSG00000171552
Streptomycin biosynthesis	hsa00521	2	2	TGDS, HK2	ENSG00000088451, ENSG00000159399
Cell cycle	hsa04110	9	1.87	CDKN1A, SMC1A, SMAD2, E2F2, RB1, TP53, CCND2, CDC25A, CCND1	ENSG00000124762, ENSG00000072501, ENSG00000175387, ENSG00000007968, ENSG00000139687, ENSG00000141510, ENSG00000118971, ENSG00000164045, ENSG00000110092
Cytokine-cytokine receptor interaction	hsa04060	17	1.86	EDA, TGFBR1, CCL7, PDGFB, CCL3, TNFSF9, TNFRSF1B, FASLG, IL13, CCR7, ACVR2A, OSMR, GHR, IL10, ACVR2B, ACVR1B, FAS	ENSG00000158813, ENSG00000106799, ENSG00000108688, ENSG00000100311, ENSG00000006075, ENSG00000125657, ENSG00000028137, ENSG00000117560, ENSG00000169194, ENSG00000126353, ENSG00000121989, ENSG00000145623, ENSG00000112964, ENSG00000136634, ENSG00000114739, ENSG00000135503, ENSG00000026103
Hematopoietic cell lineage	hsa04640	1	1.55	ITGB3	ENSG00000056345
Basal cell carcinoma	hsa05217	5	1.54	APC2, DVL3, TP53, WNT1, FZD4	ENSG00000115266, ENSG00000161202, ENSG00000141510, ENSG00000125084, ENSG00000174804
Type II diabetes mellitus	hsa04930	4	1.48	IRS2, SOCS4, CACNA1D, INSR	ENSG00000185950, ENSG00000180008, ENSG00000157388, ENSG00000171105
Non-small cell lung cancer	hsa05223	5	1.47	E2F2, RB1, TP53, AKT2, CCND1	ENSG00000007968, ENSG00000139687, ENSG00000141510, ENSG00000105221, ENSG00000110092
Notch signaling pathway	hsa04330	4	1.39	DTX2, DVL3, NUMBL, DTX4	ENSG00000091073, ENSG00000161202, ENSG00000105245, ENSG00000110042
Phosphatidylinositol signaling system	hsa04070	1	1.24	INPP5A	ENSG00000068383
Fc epsilon RI signaling pathway	hsa04664	6	1.22	GAB2, MAPK11, IL13, VAV3, AKT2, PLA2G3	ENSG00000033327, ENSG00000185386, ENSG00000169194, ENSG00000134215, ENSG00000105221, ENSG00000100078
Dentatorubropallidoluysian atrophy (DRPLA)	hsa05050	2	1.18	INSR, CASP3	ENSG00000171105, ENSG00000164305
Glycosphingolipid biosynthesis - globoseries	hsa00603	2	1.18	NAGA, ST8SIA1	ENSG00000198951, ENSG00000111728
Cell adhesion molecules (CAMs)	hsa04514	3	1.17	ICOS, ITGB8, CD86	ENSG00000163600, ENSG00000105855, ENSG00000114013
Complement and coagulation cascades	hsa04610	1	1.11	MASP1	ENSG00000127241
Regulation of actin cytoskeleton	hsa04810	13	1.1	APC2, PPP1R12B, WASL, PDGFB, ITGB8, VAV3, PAK1, SSH1, DIAPH2, FGF11, ITGB3, FGF5, RDX	ENSG00000115266, ENSG00000077157, ENSG00000106299, ENSG00000100311, ENSG00000105855, ENSG00000134215, ENSG00000149269, ENSG00000084112, ENSG00000147202, ENSG00000161958, ENSG00000056345, ENSG00000138675, ENSG00000137710
Jak-STAT signaling pathway	hsa04630	10	1.04	SOCS4, CBL, IL13, OSMR, GHR, IL10, AKT2, CCND2, BCL2L1, CCND1	ENSG00000180008, ENSG00000110395, ENSG00000169194, ENSG00000145623, ENSG00000112964, ENSG00000136634, ENSG00000105221, ENSG00000118971, ENSG00000171552, ENSG00000110092
Long-term potentiation	hsa04720	1	0.99	RPS6KA3	ENSG00000177189
Glycolysis / Gluconeogenesis	hsa00010	1	0.96	HK2	ENSG00000159399
Galactose metabolism	hsa00052	3	0.91	CAPN3, GALE, HK2	ENSG00000092529, ENSG00000117308, ENSG00000159399
Autoimmune thyroid disease	hsa05320	4	0.9	CD86, FASLG, IL10, FAS	ENSG00000114013, ENSG00000117560, ENSG00000136634, ENSG00000026103
Apoptosis	hsa04210	6	0.89	FASLG, TP53, AKT2, FAS, CASP3, BCL2L1	ENSG00000117560, ENSG00000141510, ENSG00000105221, ENSG00000026103, ENSG00000164305, ENSG00000171552
Insulin signaling pathway	hsa04910	9	0.89	PPARGC1A, IRS2, TSC1, SOCS4, CBL, PRKAA2, INSR, AKT2, PRKAB2	ENSG00000109819, ENSG00000185950, ENSG00000165699, ENSG00000180008, ENSG00000110395, ENSG00000162409, ENSG00000171105, ENSG00000105221, ENSG00000131791
Tryptophan metabolism	hsa00380	1	0.86	WARS2	ENSG00000116874
Leukocyte transendothelial migration	hsa04670	3	0.81	MAPK11, VAV3, MLLT4	ENSG00000185386, ENSG00000134215, ENSG00000130396
Glycerophospholipid metabolism	hsa00564	5	0.79	ETNK2, PCYT1B, PLA2G3, ETNK1, LYPLA3	ENSG00000143845, ENSG00000102230, ENSG00000100078, ENSG00000139163, ENSG00000103066
Tight junction	hsa04530	4	0.78	PARD6B, MLLT4, AKT2, EPB41	ENSG00000124171, ENSG00000130396, ENSG00000105221, ENSG00000159023
Axon guidance	hsa04360	8	0.76	SRGAP3, EPHA4, SEMA4C, PAK1, SEMA4G, UNC5A, NTN1, SEMA4F	ENSG00000196220, ENSG00000116106, ENSG00000168758, ENSG00000149269, ENSG00000095539, ENSG00000113763, ENSG00000065320, ENSG00000135622
Arachidonic acid metabolism	hsa00590	1	0.74	PLA2G3	ENSG00000100078
Hedgehog signaling pathway	hsa04340	1	0.74	WNT1	ENSG00000125084
Calcium signaling pathway	hsa04020	10	0.69	ADRB2, SLC8A2, ADRB3, ATP2B4, CACNA1D, P2RX1, ADCY9, ADRB1, HTR4, GNAL	ENSG00000169252, ENSG00000118160, ENSG00000188778, ENSG00000058668, ENSG00000157388, ENSG00000108405, ENSG00000162104, ENSG00000043591, ENSG00000164270, ENSG00000141404
Endometrial cancer	hsa05213	4	0.64	APC2, TP53, AKT2, CCND1	ENSG00000115266, ENSG00000141510, ENSG00000105221, ENSG00000110092
T cell receptor signaling pathway	hsa04660	6	0.62	ICOS, CBL, VAV3, PAK1, IL10, AKT2	ENSG00000163600, ENSG00000110395, ENSG00000134215, ENSG00000149269, ENSG00000136634, ENSG00000105221
Pathogenic Escherichia coli infection - EHEC	hsa05130	1	0.61	WASL	ENSG00000106299
Pathogenic Escherichia coli infection - EPEC	hsa05131	1	0.61	WASL	ENSG00000106299
SNARE interactions in vesicular transport	hsa04130	3	0.58	SNAP23, STX17, STX3	ENSG00000092531, ENSG00000136874, ENSG00000166900
Aminoacyl-tRNA biosynthesis	hsa00970	3	0.53	QARS, WARS2, MARS2	ENSG00000172053, ENSG00000116874, ENSG00000152428
Inositol phosphate metabolism	hsa00562	1	0.51	INPP5A	ENSG00000068383
Androgen and estrogen metabolism	hsa00150	1	0.48	CYP19A1	ENSG00000137869
Glycosphingolipid biosynthesis - neo-lactoseries	hsa00602	2	0.47	B3GNT1, ST8SIA1	ENSG00000174684, ENSG00000111728
Polyunsaturated fatty acid biosynthesis	hsa01040	2	0.47	SCD, YOD1	ENSG00000099194, ENSG00000180667
RNA polymerase	hsa03020	1	0.47	POLR2D	ENSG00000144231
Parkinson's disease	hsa05020	1	0.47	UBE2G2	ENSG00000184787
GnRH signaling pathway	hsa04912	6	0.46	MAP3K1, MAPK11, CACNA1D, MAP3K3, ADCY9, PLA2G3	ENSG00000095015, ENSG00000185386, ENSG00000157388, ENSG00000198909, ENSG00000162104, ENSG00000100078
Fatty acid metabolism	hsa00071	1	0.45	ACSL6	ENSG00000164398
Gap junction	hsa04540	3	0.44	PDGFB, ADCY9, ADRB1	ENSG00000100311, ENSG00000162104, ENSG00000043591
Type I diabetes mellitus	hsa04940	3	0.43	CD86, FASLG, FAS	ENSG00000114013, ENSG00000117560, ENSG00000026103
Butanoate metabolism	hsa00650	1	0.42	L2HGDH	ENSG00000087299
Heparan sulfate biosynthesis	hsa00534	1	0.42	NDST2	ENSG00000166507
Glycosylphosphatidylinositol(GPI)-anchor	hsa00563	1	0.42	PIGA	ENSG00000165195
Methionine metabolism	hsa00271	1	0.42	MARS2	ENSG00000152428
Cholera - Infection	hsa05110	3	0.34	ARL4D, ERO1L, ADCY9	ENSG00000175906, ENSG00000197930, ENSG00000162104
Nicotinate and nicotinamide metabolism	hsa00760	1	0.34	NNT	ENSG00000112992
Aminophosphonate metabolism	hsa00440	1	0.33	PCYT1B	ENSG00000102230
N-Glycan biosynthesis	hsa00510	1	0.32	MGAT4A	ENSG00000071073
Fructose and mannose metabolism	hsa00051	2	0.32	UGCGL1, HK2	ENSG00000136731, ENSG00000159399
ABC transporters - General	hsa02010	2	0.3	ABCC5, ABCB9	ENSG00000114770, ENSG00000150967
Toll-like receptor signaling pathway	hsa04620	6	0.3	IKBKE, MAP3K7IP2, CCL3, CD86, MAPK11, AKT2	ENSG00000143466, ENSG00000055208, ENSG00000006075, ENSG00000114013, ENSG00000185386, ENSG00000105221
Nitrogen metabolism	hsa00910	1	0.29	AMT	ENSG00000145020
Glycosphingolipid biosynthesis - ganglioseries	hsa00604	1	0.28	ST8SIA1	ENSG00000111728
Glycosaminoglycan degradation	hsa00531	1	0.28	GNS	ENSG00000135677
Sphingolipid metabolism	hsa00600	2	0.26	ASAH3L, GALC	ENSG00000177076, ENSG00000054983
alpha-Linolenic acid metabolism	hsa00592	1	0.24	PLA2G3	ENSG00000100078
Pyrimidine metabolism	hsa00240	5	0.24	NME4, CANT1, RRM2, POLR2D, NME6	ENSG00000103200, ENSG00000171302, ENSG00000171848, ENSG00000144231, ENSG00000172113
One carbon pool by folate	hsa00670	1	0.24	AMT	ENSG00000145020
Keratan sulfate biosynthesis	hsa00533	1	0.24	B3GNT1	ENSG00000174684
Neurodegenerative Diseases	hsa01510	2	0.22	CASP3, BCL2L1	ENSG00000164305, ENSG00000171552
Ubiquitin mediated proteolysis	hsa04120	5	0.22	UBE2G2, RNF7, MAP3K1, CBL, CDC34	ENSG00000184787, ENSG00000114125, ENSG00000095015, ENSG00000110395, ENSG00000099804
Epithelial cell signaling in Helicobacter pylori	hsa05120	3	0.2	MAPK11, PAK1, CASP3	ENSG00000185386, ENSG00000149269, ENSG00000164305
Folate biosynthesis	hsa00790	1	0.19	DDX19A	ENSG00000168872
Dorso-ventral axis formation	hsa04320	1	0.19	SPIRE1	ENSG00000134278
Glycan structures - biosynthesis 2	hsa01031	3	0.18	B3GNT1, ST8SIA1, PIGA	ENSG00000174684, ENSG00000111728, ENSG00000165195
B cell receptor signaling pathway	hsa04662	2	0.18	VAV3, AKT2	ENSG00000134215, ENSG00000105221
Glycine, serine and threonine metabolism	hsa00260	2	0.16	GATM, AMT	ENSG00000171766, ENSG00000145020
ErbB signaling pathway	hsa04012	5	0.14	CDKN1A, CBL, PAK1, ABL2, AKT2	ENSG00000124762, ENSG00000110395, ENSG00000149269, ENSG00000143322, ENSG00000105221
Benzoate degradation via CoA ligation	hsa00632	1	0.14	YOD1	ENSG00000180667
Alzheimer's disease	hsa05010	2	0.14	BACE2, CASP3	ENSG00000182240, ENSG00000164305
Circadian rhythm	hsa04710	1	0.14	CRY2	ENSG00000121671
Asthma	hsa05310	2	0.14	IL13, IL10	ENSG00000169194, ENSG00000136634
Arginine and proline metabolism	hsa00330	2	0.13	P4HA2, GATM	ENSG00000072682, ENSG00000171766
Regulation of autophagy	hsa04140	2	0.1	PRKAA2, ULK2	ENSG00000162409, ENSG00000083290
Glycan structures - degradation	hsa01032	1	0.1	GNS	ENSG00000135677
Limonene and pinene degradation	hsa00903	1	0.1	YOD1	ENSG00000180667
Citrate cycle (TCA cycle)	hsa00020	1	0.1	SUCLG2	ENSG00000172340
Aminosugars metabolism	hsa00530	1	0.1	HK2	ENSG00000159399
Thyroid cancer	hsa05216	2	0.1	TP53, CCND1	ENSG00000141510, ENSG00000110092
Neuroactive ligand-receptor interaction	hsa04080	12	0.09	GRIN3A, ADRB2, ADRB3, GRIK2, OPRM1, P2RX1, GABRA6, GHR, GABBR2, ADRB1, HTR4, HTR1E	ENSG00000198785, ENSG00000169252, ENSG00000188778, ENSG00000164418, ENSG00000112038, ENSG00000108405, ENSG00000145863, ENSG00000112964, ENSG00000136928, ENSG00000043591, ENSG00000164270, ENSG00000168830
Propanoate metabolism	hsa00640	1	0.09	SUCLG2	ENSG00000172340
Renal cell carcinoma	hsa05211	3	0.09	PDGFB, PAK1, AKT2	ENSG00000100311, ENSG00000149269, ENSG00000105221
Starch and sucrose metabolism	hsa00500	3	0.09	DDX19A, CAPN3, HK2	ENSG00000168872, ENSG00000092529, ENSG00000159399
PPAR signaling pathway	hsa03320	4	0.09	SCD, OLR1, ACSL6, PPARA	ENSG00000099194, ENSG00000173391, ENSG00000164398, ENSG00000186951
Glycerolipid metabolism	hsa00561	2	0.09	MGLL, UGCGL1	ENSG00000074416, ENSG00000136731
Acute myeloid leukemia	hsa05221	2	0.08	AKT2, CCND1	ENSG00000105221, ENSG00000110092
VEGF signaling pathway	hsa04370	3	0.07	MAPK11, AKT2, PLA2G3	ENSG00000185386, ENSG00000105221, ENSG00000100078
Natural killer cell mediated cytotoxicity	hsa04650	5	0.07	FASLG, VAV3, PAK1, FAS, CASP3	ENSG00000117560, ENSG00000134215, ENSG00000149269, ENSG00000026103, ENSG00000164305
Melanogenesis	hsa04916	5	0.07	DVL3, EDN1, WNT1, ADCY9, FZD4	ENSG00000161202, ENSG00000078401, ENSG00000125084, ENSG00000162104, ENSG00000174804
Base excision repair	hsa03410	2	0.06	POLL, SMUG1	ENSG00000166169, ENSG00000123415
Huntington's disease	hsa05040	2	0.06	TP53, CASP3	ENSG00000141510, ENSG00000164305
Purine metabolism	hsa00230	6	0.04	NME4, CANT1, RRM2, ADCY9, POLR2D, NME6	ENSG00000103200, ENSG00000171302, ENSG00000171848, ENSG00000162104, ENSG00000144231, ENSG00000172113
Urea cycle and metabolism of amino groups	hsa00220	1	0.03	GATM	ENSG00000171766
Olfactory transduction	hsa04740	2	0.03	ADRBK2, GNAL	ENSG00000100077, ENSG00000141404
Glutamate metabolism	hsa00251	1	0.03	QARS	ENSG00000172053
Basal transcription factors	hsa03022	2	0.03	GTF2I, TAF9B	ENSG00000077809, ENSG00000187325
Cell Communication	hsa01430	7	0.03	COL4A6, COL1A1, COL3A1, THBS1, COL5A2, COL1A2, COL4A1	ENSG00000197565, ENSG00000108821, ENSG00000168542, ENSG00000137801, ENSG00000204262, ENSG00000164692, ENSG00000187498
Selenoamino acid metabolism	hsa00450	1	0.03	MARS2	ENSG00000152428
Long-term depression	hsa04730	3	0.01	IGF1R, PLA2G3, IGF1	ENSG00000140443, ENSG00000100078, ENSG00000017427
Linoleic acid metabolism	hsa00591	1	0	PLA2G3	ENSG00000100078
Ether lipid metabolism	hsa00565	1	0	PLA2G3	ENSG00000100078
>hsa-let-7c_predicted_targets_microT_4
MAPK signaling pathway	hsa04010	22	8.89	MAP4K3, MAP4K4, DUSP4, MAPK8, TGFBR1, MAP3K1, PDGFB, MAP3K7IP2, DUSP9, FLNA, CACNA1D, DUSP16, MAP3K3, TP53, FGF11, PPP3CA, NLK, DUSP1, NGFB, ACVR1C, RPS6KA3, CASP3	ENSG00000011566, ENSG00000071054, ENSG00000120875, ENSG00000107643, ENSG00000106799, ENSG00000095015, ENSG00000100311, ENSG00000055208, ENSG00000130829, ENSG00000196924, ENSG00000157388, ENSG00000111266, ENSG00000198909, ENSG00000141510, ENSG00000161958, ENSG00000138814, ENSG00000087095, ENSG00000120129, ENSG00000134259, ENSG00000123612, ENSG00000177189, ENSG00000164305
p53 signaling pathway	hsa04115	9	7.75	CDKN1A, RRM2, TP53, THBS1, CCND2, PMAIP1, IGF1, CASP3, CCND1	ENSG00000124762, ENSG00000171848, ENSG00000141510, ENSG00000137801, ENSG00000118971, ENSG00000141682, ENSG00000017427, ENSG00000164305, ENSG00000110092
Calcium signaling pathway	hsa04020	15	6.56	ADRB2, SLC8A2, ADRB3, ATP2B4, ATP2A2, ATP2B3, CACNA1D, ATP2B1, P2RX1, ADCY9, PPP3CA, ADRB1, HTR4, GNAL, SLC25A4	ENSG00000169252, ENSG00000118160, ENSG00000188778, ENSG00000058668, ENSG00000174437, ENSG00000067842, ENSG00000157388, ENSG00000070961, ENSG00000108405, ENSG00000162104, ENSG00000138814, ENSG00000043591, ENSG00000164270, ENSG00000141404, ENSG00000151729
Type II diabetes mellitus	hsa04930	6	6.32	IRS2, SOCS1, MAPK8, SOCS4, CACNA1D, INSR	ENSG00000185950, ENSG00000185338, ENSG00000107643, ENSG00000180008, ENSG00000157388, ENSG00000171105
Amyotrophic lateral sclerosis (ALS)	hsa05030	4	6.3	TP53, PPP3CA, NEFM, BCL2L1	ENSG00000141510, ENSG00000138814, ENSG00000104722, ENSG00000171552
ECM-receptor interaction	hsa04512	9	5.79	COL4A6, COL3A1, FNDC3A, THBS1, COL5A2, ITGB3, COL1A2, COL4A1, COL11A1	ENSG00000197565, ENSG00000168542, ENSG00000102531, ENSG00000137801, ENSG00000204262, ENSG00000056345, ENSG00000164692, ENSG00000187498, ENSG00000060718
Focal adhesion	hsa04510	16	5.71	MAPK8, COL4A6, IGF1R, PDGFB, COL3A1, FLNA, VAV3, THBS1, COL5A2, ITGB3, COL1A2, CCND2, IGF1, COL4A1, CCND1, COL11A1	ENSG00000107643, ENSG00000197565, ENSG00000140443, ENSG00000100311, ENSG00000168542, ENSG00000196924, ENSG00000134215, ENSG00000137801, ENSG00000204262, ENSG00000056345, ENSG00000164692, ENSG00000118971, ENSG00000017427, ENSG00000187498, ENSG00000110092, ENSG00000060718
Bladder cancer	hsa05219	6	5.63	CDKN1A, IL8, RB1, TP53, THBS1, CCND1	ENSG00000124762, ENSG00000169429, ENSG00000139687, ENSG00000141510, ENSG00000137801, ENSG00000110092
Melanoma	hsa05218	8	5.04	IGF1R, CDKN1A, PDGFB, RB1, TP53, FGF11, IGF1, CCND1	ENSG00000140443, ENSG00000124762, ENSG00000100311, ENSG00000139687, ENSG00000141510, ENSG00000161958, ENSG00000017427, ENSG00000110092
TGF-beta signaling pathway	hsa04350	9	4.7	CHRD, E2F5, TGFBR1, ACVR2A, GDF6, THBS1, ACVR2B, ACVR1C, ZFYVE16	ENSG00000090539, ENSG00000133740, ENSG00000106799, ENSG00000121989, ENSG00000156466, ENSG00000137801, ENSG00000114739, ENSG00000123612, ENSG00000039319
Chronic myeloid leukemia	hsa05220	8	4.54	TGFBR1, CDKN1A, CBL, RB1, TP53, ACVR1C, BCL2L1, CCND1	ENSG00000106799, ENSG00000124762, ENSG00000110395, ENSG00000139687, ENSG00000141510, ENSG00000123612, ENSG00000171552, ENSG00000110092
Glioma	hsa05214	7	4.28	IGF1R, CDKN1A, PDGFB, RB1, TP53, IGF1, CCND1	ENSG00000140443, ENSG00000124762, ENSG00000100311, ENSG00000139687, ENSG00000141510, ENSG00000017427, ENSG00000110092
Glycan structures - biosynthesis 1	hsa01030	10	3.58	B3GNT1, NDST2, GALNT2, GALNT1, CHST3, GALNTL2, XYLT2, MGAT4A, GCNT4, XYLT1	ENSG00000174684, ENSG00000166507, ENSG00000143641, ENSG00000141429, ENSG00000122863, ENSG00000131386, ENSG00000015532, ENSG00000071073, ENSG00000176928, ENSG00000103489
Pancreatic cancer	hsa05212	7	3.29	MAPK8, TGFBR1, RB1, TP53, ACVR1C, BCL2L1, CCND1	ENSG00000107643, ENSG00000106799, ENSG00000139687, ENSG00000141510, ENSG00000123612, ENSG00000171552, ENSG00000110092
O-Glycan biosynthesis	hsa00512	4	3.24	GALNT2, GALNT1, GALNTL2, GCNT4	ENSG00000143641, ENSG00000141429, ENSG00000131386, ENSG00000176928
mTOR signaling pathway	hsa04150	5	2.78	TSC1, ENSG00000164327, ULK2, RPS6KA3, IGF1	ENSG00000165699, ENSG00000164327, ENSG00000083290, ENSG00000177189, ENSG00000017427
Jak-STAT signaling pathway	hsa04630	11	2.72	SOCS1, SOCS4, CBL, IL13, OSMR, IL6, GHR, IL10, CCND2, BCL2L1, CCND1	ENSG00000185338, ENSG00000180008, ENSG00000110395, ENSG00000169194, ENSG00000145623, ENSG00000136244, ENSG00000112964, ENSG00000136634, ENSG00000118971, ENSG00000171552, ENSG00000110092
Tight junction	hsa04530	1	2.51	PARD6B	ENSG00000124171
Chondroitin sulfate biosynthesis	hsa00532	3	2.4	CHST3, XYLT2, XYLT1	ENSG00000122863, ENSG00000015532, ENSG00000103489
Colorectal cancer	hsa05210	7	2.32	MAPK8, TGFBR1, IGF1R, TP53, ACVR1C, CASP3, CCND1	ENSG00000107643, ENSG00000106799, ENSG00000140443, ENSG00000141510, ENSG00000123612, ENSG00000164305, ENSG00000110092
Adipocytokine signaling pathway	hsa04920	6	2.2	PPARGC1A, IRS2, MAPK8, TNFRSF1B, ACSL6, PPARA	ENSG00000109819, ENSG00000185950, ENSG00000107643, ENSG00000028137, ENSG00000164398, ENSG00000186951
Prostate cancer	hsa05215	7	2.13	IGF1R, CDKN1A, PDGFB, RB1, TP53, IGF1, CCND1	ENSG00000140443, ENSG00000124762, ENSG00000100311, ENSG00000139687, ENSG00000141510, ENSG00000017427, ENSG00000110092
Adherens junction	hsa04520	6	2.06	TGFBR1, IGF1R, WASL, INSR, NLK, ACVR1C	ENSG00000106799, ENSG00000140443, ENSG00000106299, ENSG00000171105, ENSG00000087095, ENSG00000123612
Notch signaling pathway	hsa04330	4	1.93	DTX2, NUMBL, DTX4, RBPJ	ENSG00000091073, ENSG00000105245, ENSG00000110042, ENSG00000168214
Leukocyte transendothelial migration	hsa04670	1	1.91	VAV3	ENSG00000134215
Dentatorubropallidoluysian atrophy (DRPLA)	hsa05050	2	1.51	INSR, CASP3	ENSG00000171105, ENSG00000164305
Toll-like receptor signaling pathway	hsa04620	7	1.48	MAPK8, IKBKE, MAP3K7IP2, CCL3, IL8, CD86, IL6	ENSG00000107643, ENSG00000143466, ENSG00000055208, ENSG00000006075, ENSG00000169429, ENSG00000114013, ENSG00000136244
Cell adhesion molecules (CAMs)	hsa04514	2	1.42	ICOS, CD86	ENSG00000163600, ENSG00000114013
Wnt signaling pathway	hsa04310	9	1.34	MAPK8, NKD1, VANGL2, TP53, PPP3CA, NLK, CCND2, SENP2, CCND1	ENSG00000107643, ENSG00000140807, ENSG00000162738, ENSG00000141510, ENSG00000138814, ENSG00000087095, ENSG00000118971, ENSG00000163904, ENSG00000110092
Small cell lung cancer	hsa05222	6	1.31	COL4A6, RB1, TP53, BCL2L1, COL4A1, CCND1	ENSG00000197565, ENSG00000139687, ENSG00000141510, ENSG00000171552, ENSG00000187498, ENSG00000110092
Cytokine-cytokine receptor interaction	hsa04060	14	1.28	TGFBR1, CCL7, PDGFB, CCL3, IL8, TNFSF9, TNFRSF1B, IL13, ACVR2A, OSMR, IL6, GHR, IL10, ACVR2B	ENSG00000106799, ENSG00000108688, ENSG00000100311, ENSG00000006075, ENSG00000169429, ENSG00000125657, ENSG00000028137, ENSG00000169194, ENSG00000121989, ENSG00000145623, ENSG00000136244, ENSG00000112964, ENSG00000136634, ENSG00000114739
Novobiocin biosynthesis	hsa00401	1	1.27	TAT	ENSG00000198650
Basal transcription factors	hsa03022	3	1.2	GTF2I, TAF9B, TAF5	ENSG00000077809, ENSG00000187325, ENSG00000148835
Phosphatidylinositol signaling system	hsa04070	1	0.93	INPP5A	ENSG00000068383
Insulin signaling pathway	hsa04910	8	0.92	PPARGC1A, IRS2, SOCS1, MAPK8, TSC1, SOCS4, CBL, INSR	ENSG00000109819, ENSG00000185950, ENSG00000185338, ENSG00000107643, ENSG00000165699, ENSG00000180008, ENSG00000110395, ENSG00000171105
VEGF signaling pathway	hsa04370	1	0.9	PPP3CA	ENSG00000138814
Methionine metabolism	hsa00271	2	0.88	TAT, MARS2	ENSG00000198650, ENSG00000152428
Renal cell carcinoma	hsa05211	1	0.87	PDGFB	ENSG00000100311
Starch and sucrose metabolism	hsa00500	1	0.87	DDX19A	ENSG00000168872
Melanogenesis	hsa04916	2	0.84	EDN1, ADCY9	ENSG00000078401, ENSG00000162104
Polyunsaturated fatty acid biosynthesis	hsa01040	2	0.7	SCD, YOD1	ENSG00000099194, ENSG00000180667
Natural killer cell mediated cytotoxicity	hsa04650	3	0.67	VAV3, PPP3CA, CASP3	ENSG00000134215, ENSG00000138814, ENSG00000164305
Alkaloid biosynthesis I	hsa00950	1	0.66	TAT	ENSG00000198650
Nucleotide sugars metabolism	hsa00520	1	0.66	GALE	ENSG00000117308
Apoptosis	hsa04210	5	0.64	TP53, PPP3CA, NGFB, CASP3, BCL2L1	ENSG00000141510, ENSG00000138814, ENSG00000134259, ENSG00000164305, ENSG00000171552
Tyrosine metabolism	hsa00350	1	0.58	TAT	ENSG00000198650
Acute myeloid leukemia	hsa05221	1	0.52	CCND1	ENSG00000110092
Hedgehog signaling pathway	hsa04340	1	0.49	PTCH1	ENSG00000185920
Nitrogen metabolism	hsa00910	1	0.49	AMT	ENSG00000145020
Nicotinate and nicotinamide metabolism	hsa00760	1	0.45	NT5C2	ENSG00000076685
Hematopoietic cell lineage	hsa04640	2	0.44	IL6, ITGB3	ENSG00000136244, ENSG00000056345
Glycerophospholipid metabolism	hsa00564	4	0.44	PCYT1B, AGPAT6, ETNK1, LYPLA3	ENSG00000102230, ENSG00000158669, ENSG00000139163, ENSG00000103066
Cell cycle	hsa04110	6	0.42	CDKN1A, SMC1A, RB1, TP53, CCND2, CCND1	ENSG00000124762, ENSG00000072501, ENSG00000139687, ENSG00000141510, ENSG00000118971, ENSG00000110092
Cell Communication	hsa01430	7	0.42	COL4A6, COL3A1, THBS1, COL5A2, COL1A2, COL4A1, COL11A1	ENSG00000197565, ENSG00000168542, ENSG00000137801, ENSG00000204262, ENSG00000164692, ENSG00000187498, ENSG00000060718
T cell receptor signaling pathway	hsa04660	5	0.42	ICOS, CBL, VAV3, IL10, PPP3CA	ENSG00000163600, ENSG00000110395, ENSG00000134215, ENSG00000136634, ENSG00000138814
Neuroactive ligand-receptor interaction	hsa04080	12	0.4	GRIN3A, ADRB2, THRA, ADRB3, GRIK2, OPRM1, P2RX1, GHR, GABBR2, ADRB1, HTR4, HTR1E	ENSG00000198785, ENSG00000169252, ENSG00000126351, ENSG00000188778, ENSG00000164418, ENSG00000112038, ENSG00000108405, ENSG00000112964, ENSG00000136928, ENSG00000043591, ENSG00000164270, ENSG00000168830
Phenylalanine metabolism	hsa00360	1	0.38	TAT	ENSG00000198650
Pathogenic Escherichia coli infection - EHEC	hsa05130	1	0.38	WASL	ENSG00000106299
Glycosphingolipid biosynthesis - neo-lactoseries	hsa00602	1	0.38	B3GNT1	ENSG00000174684
Pathogenic Escherichia coli infection - EPEC	hsa05131	1	0.38	WASL	ENSG00000106299
Benzoate degradation via CoA ligation	hsa00632	1	0.33	YOD1	ENSG00000180667
Alzheimer's disease	hsa05010	2	0.33	IDE, CASP3	ENSG00000119912, ENSG00000164305
Asthma	hsa05310	2	0.33	IL13, IL10	ENSG00000169194, ENSG00000136634
Glycerolipid metabolism	hsa00561	3	0.33	MGLL, UGCGL1, AGPAT6	ENSG00000074416, ENSG00000136731, ENSG00000158669
Inositol phosphate metabolism	hsa00562	1	0.3	INPP5A	ENSG00000068383
Heparan sulfate biosynthesis	hsa00534	1	0.3	NDST2	ENSG00000166507
Autoimmune thyroid disease	hsa05320	2	0.3	CD86, IL10	ENSG00000114013, ENSG00000136634
Glycosylphosphatidylinositol(GPI)-anchor	hsa00563	1	0.3	PIGA	ENSG00000165195
GnRH signaling pathway	hsa04912	5	0.29	MAPK8, MAP3K1, CACNA1D, MAP3K3, ADCY9	ENSG00000107643, ENSG00000095015, ENSG00000157388, ENSG00000198909, ENSG00000162104
Glycan structures - degradation	hsa01032	1	0.28	GNS	ENSG00000135677
Regulation of autophagy	hsa04140	1	0.28	ULK2	ENSG00000083290
Limonene and pinene degradation	hsa00903	1	0.28	YOD1	ENSG00000180667
Citrate cycle (TCA cycle)	hsa00020	2	0.28	SUCLG2, IDH2	ENSG00000172340, ENSG00000182054
Thyroid cancer	hsa05216	2	0.28	TP53, CCND1	ENSG00000141510, ENSG00000110092
Long-term depression	hsa04730	2	0.28	IGF1R, IGF1	ENSG00000140443, ENSG00000017427
Glycine, serine and threonine metabolism	hsa00260	2	0.27	GATM, AMT	ENSG00000171766, ENSG00000145020
Androgen and estrogen metabolism	hsa00150	1	0.27	CYP19A1	ENSG00000137869
Fatty acid metabolism	hsa00071	1	0.24	ACSL6	ENSG00000164398
Huntington's disease	hsa05040	2	0.24	TP53, CASP3	ENSG00000141510, ENSG00000164305
Butanoate metabolism	hsa00650	1	0.22	L2HGDH	ENSG00000087299
Aminophosphonate metabolism	hsa00440	1	0.22	PCYT1B	ENSG00000102230
Fc epsilon RI signaling pathway	hsa04664	3	0.21	MAPK8, IL13, VAV3	ENSG00000107643, ENSG00000169194, ENSG00000134215
Urea cycle and metabolism of amino groups	hsa00220	1	0.2	GATM	ENSG00000171766
Olfactory transduction	hsa04740	1	0.2	GNAL	ENSG00000141404
Axon guidance	hsa04360	6	0.2	EPHA4, SEMA4C, SEMA4G, PPP3CA, EPHB1, SEMA4F	ENSG00000116106, ENSG00000168758, ENSG00000095539, ENSG00000138814, ENSG00000154928, ENSG00000135622
Endometrial cancer	hsa05213	2	0.2	TP53, CCND1	ENSG00000141510, ENSG00000110092
Selenoamino acid metabolism	hsa00450	1	0.2	MARS2	ENSG00000152428
Phenylalanine, tyrosine and tryptophan biosynthesis	hsa00400	1	0.18	TAT	ENSG00000198650
Glycosaminoglycan degradation	hsa00531	1	0.18	GNS	ENSG00000135677
PPAR signaling pathway	hsa03320	3	0.17	SCD, ACSL6, PPARA	ENSG00000099194, ENSG00000164398, ENSG00000186951
Basal cell carcinoma	hsa05217	2	0.17	TP53, PTCH1	ENSG00000141510, ENSG00000185920
Galactose metabolism	hsa00052	1	0.16	GALE	ENSG00000117308
ABC transporters - General	hsa02010	2	0.16	ABCC5, ABCB9	ENSG00000114770, ENSG00000150967
Ether lipid metabolism	hsa00565	2	0.16	PAFAH2, AGPAT6	ENSG00000158006, ENSG00000158669
Gap junction	hsa04540	3	0.14	PDGFB, ADCY9, ADRB1	ENSG00000100311, ENSG00000162104, ENSG00000043591
Non-small cell lung cancer	hsa05223	3	0.14	RB1, TP53, CCND1	ENSG00000139687, ENSG00000141510, ENSG00000110092
One carbon pool by folate	hsa00670	1	0.13	AMT	ENSG00000145020
Cholera - Infection	hsa05110	2	0.13	ERO1L, ADCY9	ENSG00000197930, ENSG00000162104
N-Glycan biosynthesis	hsa00510	1	0.13	MGAT4A	ENSG00000071073
Fructose and mannose metabolism	hsa00051	1	0.13	UGCGL1	ENSG00000136731
Keratan sulfate biosynthesis	hsa00533	1	0.13	B3GNT1	ENSG00000174684
Ubiquitin mediated proteolysis	hsa04120	6	0.09	RNF7, SOCS1, MAP3K1, CBL, CDC34, KLHL13	ENSG00000114125, ENSG00000185338, ENSG00000095015, ENSG00000110395, ENSG00000099804, ENSG00000003096
Alanine and aspartate metabolism	hsa00252	1	0.09	DDO	ENSG00000203797
Epithelial cell signaling in Helicobacter pylori	hsa05120	3	0.08	MAPK8, IL8, CASP3	ENSG00000107643, ENSG00000169429, ENSG00000164305
Sphingolipid metabolism	hsa00600	2	0.08	ASAH3L, GALC	ENSG00000177076, ENSG00000054983
Type I diabetes mellitus	hsa04940	1	0.08	CD86	ENSG00000114013
Purine metabolism	hsa00230	5	0.07	NME4, RRM2, NT5C2, ADCY9, NME6	ENSG00000103200, ENSG00000171848, ENSG00000076685, ENSG00000162104, ENSG00000172113
Regulation of actin cytoskeleton	hsa04810	9	0.06	WASL, PDGFB, VAV3, SSH1, DIAPH2, FGF11, ITGB3, ACTA1, RDX	ENSG00000106299, ENSG00000100311, ENSG00000134215, ENSG00000084112, ENSG00000147202, ENSG00000161958, ENSG00000056345, ENSG00000143632, ENSG00000137710
Neurodegenerative Diseases	hsa01510	2	0.05	CASP3, BCL2L1	ENSG00000164305, ENSG00000171552
Propanoate metabolism	hsa00640	1	0.05	SUCLG2	ENSG00000172340
Glutathione metabolism	hsa00480	1	0.05	IDH2	ENSG00000182054
Lysine degradation	hsa00310	1	0.05	SETDB1	ENSG00000143379
Reductive carboxylate cycle (CO2 fixation)	hsa00720	1	0.05	IDH2	ENSG00000182054
Prion disease	hsa05060	1	0.04	IL6	ENSG00000136244
Long-term potentiation	hsa04720	2	0.04	PPP3CA, RPS6KA3	ENSG00000138814, ENSG00000177189
Circadian rhythm	hsa04710	1	0.04	CRY2	ENSG00000121671
Pyrimidine metabolism	hsa00240	4	0.03	NME4, RRM2, NT5C2, NME6	ENSG00000103200, ENSG00000171848, ENSG00000076685, ENSG00000172113
ErbB signaling pathway	hsa04012	4	0.03	MAPK8, CDKN1A, CBL, ABL2	ENSG00000107643, ENSG00000124762, ENSG00000110395, ENSG00000143322
Arginine and proline metabolism	hsa00330	2	0.02	P4HA2, GATM	ENSG00000072682, ENSG00000171766
Glycan structures - biosynthesis 2	hsa01031	2	0.02	B3GNT1, PIGA	ENSG00000174684, ENSG00000165195
Folate biosynthesis	hsa00790	1	0.02	DDX19A	ENSG00000168872
B cell receptor signaling pathway	hsa04662	2	0.02	VAV3, PPP3CA	ENSG00000134215, ENSG00000138814
Aminoacyl-tRNA biosynthesis	hsa00970	1	0.02	MARS2	ENSG00000152428
SNARE interactions in vesicular transport	hsa04130	2	0	SNAP23, STX3	ENSG00000092531, ENSG00000166900
>hsa-let-7c_predicted_targets_PicTar
MAPK signaling pathway	hsa04010	22	13.07	MAP4K3, MAP4K4, DUSP4, CSDE1, MYC, TGFBR1, PDGFB, MAP3K7IP2, DUSP9, FASLG, CACNA1D, DUSP16, MAP3K3, PAK1, FGF11, PPP3CA, ACVR1B, PLA2G3, NLK, DUSP1, ACVR1C, CASP3	ENSG00000011566, ENSG00000071054, ENSG00000120875, ENSG00000009307, ENSG00000136997, ENSG00000106799, ENSG00000100311, ENSG00000055208, ENSG00000130829, ENSG00000117560, ENSG00000157388, ENSG00000111266, ENSG00000198909, ENSG00000149269, ENSG00000161958, ENSG00000138814, ENSG00000135503, ENSG00000100078, ENSG00000087095, ENSG00000120129, ENSG00000123612, ENSG00000164305
ECM-receptor interaction	hsa04512	9	7.89	COL5A1, COL1A1, COL3A1, FNDC3A, THBS1, COL5A2, ITGB3, COL1A2, COL4A1	ENSG00000130635, ENSG00000108821, ENSG00000168542, ENSG00000102531, ENSG00000137801, ENSG00000204262, ENSG00000056345, ENSG00000164692, ENSG00000187498
Bladder cancer	hsa05219	6	7.34	CSDE1, MYC, IL8, RB1, THBS1, CCND1	ENSG00000009307, ENSG00000136997, ENSG00000169429, ENSG00000139687, ENSG00000137801, ENSG00000110092
Pancreatic cancer	hsa05212	8	6.7	STAT3, TGFBR1, RALB, RB1, ACVR1B, ACVR1C, BCL2L1, CCND1	ENSG00000168610, ENSG00000106799, ENSG00000144118, ENSG00000139687, ENSG00000135503, ENSG00000123612, ENSG00000171552, ENSG00000110092
Chronic myeloid leukemia	hsa05220	8	6.26	CSDE1, MYC, TGFBR1, RB1, ACVR1B, ACVR1C, BCL2L1, CCND1	ENSG00000009307, ENSG00000136997, ENSG00000106799, ENSG00000139687, ENSG00000135503, ENSG00000123612, ENSG00000171552, ENSG00000110092
Calcium signaling pathway	hsa04020	13	6.14	ADRB2, ADRB3, P2RX4, ATP2A2, CACNA1D, ATP2B1, ADCY9, PPP3CA, HTR4, PLCB4, GNAL, SLC25A4, CHRM1	ENSG00000169252, ENSG00000188778, ENSG00000135124, ENSG00000174437, ENSG00000157388, ENSG00000070961, ENSG00000162104, ENSG00000138814, ENSG00000164270, ENSG00000101333, ENSG00000141404, ENSG00000151729, ENSG00000168539
Jak-STAT signaling pathway	hsa04630	12	5.65	SOCS1, STAT3, MYC, SOCS4, IL13, OSMR, IL6, GHR, IL10, CCND2, BCL2L1, CCND1	ENSG00000185338, ENSG00000168610, ENSG00000136997, ENSG00000180008, ENSG00000169194, ENSG00000145623, ENSG00000136244, ENSG00000112964, ENSG00000136634, ENSG00000118971, ENSG00000171552, ENSG00000110092
Focal adhesion	hsa04510	14	5.56	COL5A1, PDGFB, COL1A1, PAK3, COL3A1, VAV3, PAK1, THBS1, COL5A2, ITGB3, COL1A2, CCND2, COL4A1, CCND1	ENSG00000130635, ENSG00000100311, ENSG00000108821, ENSG00000077264, ENSG00000168542, ENSG00000134215, ENSG00000149269, ENSG00000137801, ENSG00000204262, ENSG00000056345, ENSG00000164692, ENSG00000118971, ENSG00000187498, ENSG00000110092
Colorectal cancer	hsa05210	8	5.11	DVL3, MYC, TGFBR1, ACVR1B, ACVR1C, FZD4, CASP3, CCND1	ENSG00000161202, ENSG00000136997, ENSG00000106799, ENSG00000135503, ENSG00000123612, ENSG00000174804, ENSG00000164305, ENSG00000110092
Axon guidance	hsa04360	10	4.92	EPHA3, CSDE1, PAK3, EPHA4, SEMA4C, PAK1, SEMA3F, SEMA4G, PPP3CA, SEMA4F	ENSG00000044524, ENSG00000009307, ENSG00000077264, ENSG00000116106, ENSG00000168758, ENSG00000149269, ENSG00000001617, ENSG00000095539, ENSG00000138814, ENSG00000135622
TGF-beta signaling pathway	hsa04350	8	4.68	CHRD, E2F5, MYC, TGFBR1, GDF6, THBS1, ACVR1B, ACVR1C	ENSG00000090539, ENSG00000133740, ENSG00000136997, ENSG00000106799, ENSG00000156466, ENSG00000137801, ENSG00000135503, ENSG00000123612
Regulation of actin cytoskeleton	hsa04810	14	4.67	CSDE1, IQGAP2, PPP1R12B, PDGFB, PAK3, VAV3, PAK1, SSH1, DIAPH2, FGF11, ITGB3, ACTA1, RDX, CHRM1	ENSG00000009307, ENSG00000145703, ENSG00000077157, ENSG00000100311, ENSG00000077264, ENSG00000134215, ENSG00000149269, ENSG00000084112, ENSG00000147202, ENSG00000161958, ENSG00000056345, ENSG00000143632, ENSG00000137710, ENSG00000168539
O-Glycan biosynthesis	hsa00512	4	4.25	GALNT2, GALNT1, GALNTL2, GCNT4	ENSG00000143641, ENSG00000141429, ENSG00000131386, ENSG00000176928
Wnt signaling pathway	hsa04310	10	3.43	DVL3, MYC, WNT1, PPP3CA, NLK, CCND2, PLCB4, FZD4, SENP2, CCND1	ENSG00000161202, ENSG00000136997, ENSG00000125084, ENSG00000138814, ENSG00000087095, ENSG00000118971, ENSG00000101333, ENSG00000174804, ENSG00000163904, ENSG00000110092
SNARE interactions in vesicular transport	hsa04130	4	3.2	SNAP23, STX17, STX3, STX16	ENSG00000092531, ENSG00000136874, ENSG00000166900, ENSG00000124222
Type II diabetes mellitus	hsa04930	4	2.8	IRS2, SOCS1, SOCS4, CACNA1D	ENSG00000185950, ENSG00000185338, ENSG00000180008, ENSG00000157388
Glycan structures - biosynthesis 1	hsa01030	8	2.57	B3GNT1, NDST2, GALNT2, GALNT1, GALNTL2, B4GALT2, MGAT4A, GCNT4	ENSG00000174684, ENSG00000166507, ENSG00000143641, ENSG00000141429, ENSG00000131386, ENSG00000117411, ENSG00000071073, ENSG00000176928
ABC transporters - General	hsa02010	4	2.46	ABCC10, ABCC5, ABCC1, ABCB9	ENSG00000124574, ENSG00000114770, ENSG00000103222, ENSG00000150967
Citrate cycle (TCA cycle)	hsa00020	3	2.16	SUCLG2, DLST,DLSTP, IDH2	ENSG00000172340, ENSG00000119689, ENSG00000182054
Thyroid cancer	hsa05216	3	2.16	CSDE1, MYC, CCND1	ENSG00000009307, ENSG00000136997, ENSG00000110092
Tight junction	hsa04530	1	1.96	CSDE1	ENSG00000009307
T cell receptor signaling pathway	hsa04660	6	1.87	CSDE1, PAK3, VAV3, PAK1, IL10, PPP3CA	ENSG00000009307, ENSG00000077264, ENSG00000134215, ENSG00000149269, ENSG00000136634, ENSG00000138814
Galactose metabolism	hsa00052	3	1.81	GALE, B4GALT2, HK2	ENSG00000117308, ENSG00000117411, ENSG00000159399
Cell Communication	hsa01430	8	1.81	COL5A1, COL1A1, COL3A1, GJA10, THBS1, COL5A2, COL1A2, COL4A1	ENSG00000130635, ENSG00000108821, ENSG00000168542, ENSG00000131233, ENSG00000137801, ENSG00000204262, ENSG00000164692, ENSG00000187498
Keratan sulfate biosynthesis	hsa00533	2	1.78	B3GNT1, B4GALT2	ENSG00000174684, ENSG00000117411
Cell adhesion molecules (CAMs)	hsa04514	1	1.76	NRXN2	ENSG00000110076
Basal transcription factors	hsa03022	3	1.71	GTF2I, TAF9B, TAF5	ENSG00000077809, ENSG00000187325, ENSG00000148835
Melanoma	hsa05218	5	1.67	CSDE1, PDGFB, RB1, FGF11, CCND1	ENSG00000009307, ENSG00000100311, ENSG00000139687, ENSG00000161958, ENSG00000110092
GnRH signaling pathway	hsa04912	6	1.62	CSDE1, CACNA1D, MAP3K3, ADCY9, PLA2G3, PLCB4	ENSG00000009307, ENSG00000157388, ENSG00000198909, ENSG00000162104, ENSG00000100078, ENSG00000101333
Leukocyte transendothelial migration	hsa04670	1	1.45	VAV3	ENSG00000134215
Melanogenesis	hsa04916	6	1.44	CSDE1, DVL3, WNT1, ADCY9, PLCB4, FZD4	ENSG00000009307, ENSG00000161202, ENSG00000125084, ENSG00000162104, ENSG00000101333, ENSG00000174804
Acute myeloid leukemia	hsa05221	4	1.42	CSDE1, STAT3, MYC, CCND1	ENSG00000009307, ENSG00000168610, ENSG00000136997, ENSG00000110092
Amyotrophic lateral sclerosis (ALS)	hsa05030	2	1.22	PPP3CA, BCL2L1	ENSG00000138814, ENSG00000171552
Notch signaling pathway	hsa04330	3	1.08	DTX2, DVL3, NUMBL	ENSG00000091073, ENSG00000161202, ENSG00000105245
Small cell lung cancer	hsa05222	5	1.06	MYC, RB1, BCL2L1, COL4A1, CCND1	ENSG00000136997, ENSG00000139687, ENSG00000171552, ENSG00000187498, ENSG00000110092
Glycosphingolipid biosynthesis - neo-lactoseries	hsa00602	2	1.02	B3GNT1, B4GALT2	ENSG00000174684, ENSG00000117411
Glioma	hsa05214	4	1	CSDE1, PDGFB, RB1, CCND1	ENSG00000009307, ENSG00000100311, ENSG00000139687, ENSG00000110092
Glycerophospholipid metabolism	hsa00564	4	0.87	ETNK2, PLA2G3, LYPLA3, NAT5	ENSG00000143845, ENSG00000100078, ENSG00000103066, ENSG00000173418
Nucleotide sugars metabolism	hsa00520	1	0.85	GALE	ENSG00000117308
p53 signaling pathway	hsa04115	4	0.83	THBS1, CCND2, CASP3, CCND1	ENSG00000137801, ENSG00000118971, ENSG00000164305, ENSG00000110092
Renal cell carcinoma	hsa05211	4	0.79	CSDE1, PDGFB, PAK3, PAK1	ENSG00000009307, ENSG00000100311, ENSG00000077264, ENSG00000149269
Adipocytokine signaling pathway	hsa04920	4	0.75	PPARGC1A, IRS2, STAT3, ADIPOR2	ENSG00000109819, ENSG00000185950, ENSG00000168610, ENSG00000006831
Cytokine-cytokine receptor interaction	hsa04060	11	0.73	TGFBR1, PDGFB, IL8, FASLG, IL13, CCR7, OSMR, IL6, GHR, IL10, ACVR1B	ENSG00000106799, ENSG00000100311, ENSG00000169429, ENSG00000117560, ENSG00000169194, ENSG00000126353, ENSG00000145623, ENSG00000136244, ENSG00000112964, ENSG00000136634, ENSG00000135503
Natural killer cell mediated cytotoxicity	hsa04650	6	0.73	CSDE1, FASLG, VAV3, PAK1, PPP3CA, CASP3	ENSG00000009307, ENSG00000117560, ENSG00000134215, ENSG00000149269, ENSG00000138814, ENSG00000164305
Adherens junction	hsa04520	4	0.68	TGFBR1, ACVR1B, NLK, ACVR1C	ENSG00000106799, ENSG00000135503, ENSG00000087095, ENSG00000123612
Purine metabolism	hsa00230	3	0.6	NME4, ADCY9, NME6	ENSG00000103200, ENSG00000162104, ENSG00000172113
Fc epsilon RI signaling pathway	hsa04664	4	0.58	CSDE1, IL13, VAV3, PLA2G3	ENSG00000009307, ENSG00000169194, ENSG00000134215, ENSG00000100078
Asthma	hsa05310	2	0.58	IL13, IL10	ENSG00000169194, ENSG00000136634
Complement and coagulation cascades	hsa04610	1	0.53	MASP1	ENSG00000127241
Endometrial cancer	hsa05213	3	0.5	CSDE1, MYC, CCND1	ENSG00000009307, ENSG00000136997, ENSG00000110092
Glycan structures - degradation	hsa01032	1	0.47	GNS	ENSG00000135677
Regulation of autophagy	hsa04140	1	0.47	ULK2	ENSG00000083290
Limonene and pinene degradation	hsa00903	1	0.47	NAT5	ENSG00000173418
Aminosugars metabolism	hsa00530	1	0.47	HK2	ENSG00000159399
Basal cell carcinoma	hsa05217	3	0.47	DVL3, WNT1, FZD4	ENSG00000161202, ENSG00000125084, ENSG00000174804
Huntington's disease	hsa05040	1	0.47	CASP3	ENSG00000164305
Benzoate degradation via CoA ligation	hsa00632	1	0.44	NAT5	ENSG00000173418
Alzheimer's disease	hsa05010	1	0.44	CASP3	ENSG00000164305
Urea cycle and metabolism of amino groups	hsa00220	1	0.43	GATM	ENSG00000171766
Non-small cell lung cancer	hsa05223	3	0.43	CSDE1, RB1, CCND1	ENSG00000009307, ENSG00000139687, ENSG00000110092
Olfactory transduction	hsa04740	1	0.43	GNAL	ENSG00000141404
Glutamate metabolism	hsa00251	2	0.43	QARS, ALDH5A1	ENSG00000172053, ENSG00000112294
Glycolysis / Gluconeogenesis	hsa00010	1	0.41	HK2	ENSG00000159399
Phenylalanine metabolism	hsa00360	1	0.41	NAT5	ENSG00000173418
Ubiquitin mediated proteolysis	hsa04120	3	0.41	RNF7, SOCS1, CDC34	ENSG00000114125, ENSG00000185338, ENSG00000099804
Apoptosis	hsa04210	4	0.38	FASLG, PPP3CA, CASP3, BCL2L1	ENSG00000117560, ENSG00000138814, ENSG00000164305, ENSG00000171552
Linoleic acid metabolism	hsa00591	1	0.38	PLA2G3	ENSG00000100078
Ether lipid metabolism	hsa00565	1	0.38	PLA2G3	ENSG00000100078
Insulin signaling pathway	hsa04910	6	0.36	PPARGC1A, IRS2, SOCS1, CSDE1, TSC1, SOCS4	ENSG00000109819, ENSG00000185950, ENSG00000185338, ENSG00000009307, ENSG00000165699, ENSG00000180008
Tyrosine metabolism	hsa00350	1	0.32	NAT5	ENSG00000173418
Cell cycle	hsa04110	5	0.31	RB1, YWHAZ, CCND2, CDC25A, CCND1	ENSG00000139687, ENSG00000164924, ENSG00000118971, ENSG00000164045, ENSG00000110092
Glycan structures - biosynthesis 2	hsa01031	2	0.28	B3GNT1, B4GALT2	ENSG00000174684, ENSG00000117411
B cell receptor signaling pathway	hsa04662	3	0.28	CSDE1, VAV3, PPP3CA	ENSG00000009307, ENSG00000134215, ENSG00000138814
1- and 2-Methylnaphthalene degradation	hsa00624	1	0.28	NAT5	ENSG00000173418
ErbB signaling pathway	hsa04012	4	0.26	CSDE1, MYC, PAK3, PAK1	ENSG00000009307, ENSG00000136997, ENSG00000077264, ENSG00000149269
Propanoate metabolism	hsa00640	1	0.26	SUCLG2	ENSG00000172340
Arachidonic acid metabolism	hsa00590	2	0.25	GPX7, PLA2G3	ENSG00000116157, ENSG00000100078
Hedgehog signaling pathway	hsa04340	1	0.25	WNT1	ENSG00000125084
Polyunsaturated fatty acid biosynthesis	hsa01040	1	0.24	SCD	ENSG00000099194
Prostate cancer	hsa05215	4	0.24	CSDE1, PDGFB, RB1, CCND1	ENSG00000009307, ENSG00000100311, ENSG00000139687, ENSG00000110092
Streptomycin biosynthesis	hsa00521	1	0.23	HK2	ENSG00000159399
Arginine and proline metabolism	hsa00330	2	0.22	P4HA2, GATM	ENSG00000072682, ENSG00000171766
Long-term potentiation	hsa04720	3	0.2	CSDE1, PPP3CA, PLCB4	ENSG00000009307, ENSG00000138814, ENSG00000101333
Pyrimidine metabolism	hsa00240	2	0.19	NME4, NME6	ENSG00000103200, ENSG00000172113
Alkaloid biosynthesis II	hsa00960	1	0.17	NAT5	ENSG00000173418
Heparan sulfate biosynthesis	hsa00534	1	0.17	NDST2	ENSG00000166507
Pathogenic Escherichia coli infection - EHEC	hsa05130	1	0.16	YWHAZ	ENSG00000164924
Pathogenic Escherichia coli infection - EPEC	hsa05131	1	0.16	YWHAZ	ENSG00000164924
Folate biosynthesis	hsa00790	1	0.16	DDX19A	ENSG00000168872
Aminoacyl-tRNA biosynthesis	hsa00970	1	0.16	QARS	ENSG00000172053
Reductive carboxylate cycle (CO2 fixation)	hsa00720	1	0.16	IDH2	ENSG00000182054
Hematopoietic cell lineage	hsa04640	2	0.15	IL6, ITGB3	ENSG00000136244, ENSG00000056345
Epithelial cell signaling in Helicobacter pylori	hsa05120	3	0.15	IL8, PAK1, CASP3	ENSG00000169429, ENSG00000149269, ENSG00000164305
Gap junction	hsa04540	4	0.14	CSDE1, PDGFB, ADCY9, PLCB4	ENSG00000009307, ENSG00000100311, ENSG00000162104, ENSG00000101333
Neurodegenerative Diseases	hsa01510	2	0.13	CASP3, BCL2L1	ENSG00000164305, ENSG00000171552
Glutathione metabolism	hsa00480	2	0.13	GPX7, IDH2	ENSG00000116157, ENSG00000182054
Lysine degradation	hsa00310	1	0.13	DLST,DLSTP	ENSG00000119689
Glycerolipid metabolism	hsa00561	1	0.11	MGLL	ENSG00000074416
Type I diabetes mellitus	hsa04940	2	0.1	FASLG, ICA1	ENSG00000117560, ENSG00000003147
mTOR signaling pathway	hsa04150	2	0.09	TSC1, ULK2	ENSG00000165699, ENSG00000083290
Inositol phosphate metabolism	hsa00562	2	0.09	INPP5A, PLCB4	ENSG00000068383, ENSG00000101333
Autoimmune thyroid disease	hsa05320	2	0.09	FASLG, IL10	ENSG00000117560, ENSG00000136634
Starch and sucrose metabolism	hsa00500	2	0.07	DDX19A, HK2	ENSG00000168872, ENSG00000159399
PPAR signaling pathway	hsa03320	2	0.07	SCD, OLR1	ENSG00000099194, ENSG00000173391
Glycine, serine and threonine metabolism	hsa00260	1	0.06	GATM	ENSG00000171766
Androgen and estrogen metabolism	hsa00150	1	0.06	CYP19A1	ENSG00000137869
Glycosaminoglycan degradation	hsa00531	1	0.06	GNS	ENSG00000135677
VEGF signaling pathway	hsa04370	3	0.05	CSDE1, PPP3CA, PLA2G3	ENSG00000009307, ENSG00000138814, ENSG00000100078
Prion disease	hsa05060	1	0.05	IL6	ENSG00000136244
Circadian rhythm	hsa04710	1	0.05	CRY2	ENSG00000121671
Cholera - Infection	hsa05110	1	0.04	ADCY9	ENSG00000162104
N-Glycan biosynthesis	hsa00510	2	0.04	B4GALT2, MGAT4A	ENSG00000117411, ENSG00000071073
Fructose and mannose metabolism	hsa00051	1	0.04	HK2	ENSG00000159399
Phosphatidylinositol signaling system	hsa04070	2	0.03	INPP5A, PLCB4	ENSG00000068383, ENSG00000101333
alpha-Linolenic acid metabolism	hsa00592	1	0.02	PLA2G3	ENSG00000100078
Butanoate metabolism	hsa00650	1	0.02	ALDH5A1	ENSG00000112294
Long-term depression	hsa04730	3	0.02	CSDE1, PLA2G3, PLCB4	ENSG00000009307, ENSG00000100078, ENSG00000101333
Toll-like receptor signaling pathway	hsa04620	4	0.02	IKBKE, MAP3K7IP2, IL8, IL6	ENSG00000143466, ENSG00000055208, ENSG00000169429, ENSG00000136244
Neuroactive ligand-receptor interaction	hsa04080	9	0.01	ADRB2, ADRB3, P2RX4, GRIK2, OPRM1, GHR, GABBR2, HTR4, CHRM1	ENSG00000169252, ENSG00000188778, ENSG00000135124, ENSG00000164418, ENSG00000112038, ENSG00000112964, ENSG00000136928, ENSG00000164270, ENSG00000168539
Dentatorubropallidoluysian atrophy (DRPLA)	hsa05050	1	0.01	CASP3	ENSG00000164305
>hsa-let-7c_predicted_targets_TS5
MAPK signaling pathway	hsa04010	27	12.33	MAP4K3, MAP4K4, DUSP4, TGFBR1, MAP3K1, PDGFB, MAP3K7IP2, MAPK11, DUSP9, FASLG, CACNG4, CACNA1D, DUSP16, MAP3K3, PAK1, TP53, FGF11, AKT2, ACVR1B, PLA2G3, NLK, DUSP1, FGF5, ACVR1C, FAS, RPS6KA3, CASP3	ENSG00000011566, ENSG00000071054, ENSG00000120875, ENSG00000106799, ENSG00000095015, ENSG00000100311, ENSG00000055208, ENSG00000185386, ENSG00000130829, ENSG00000117560, ENSG00000075461, ENSG00000157388, ENSG00000111266, ENSG00000198909, ENSG00000149269, ENSG00000141510, ENSG00000161958, ENSG00000105221, ENSG00000135503, ENSG00000100078, ENSG00000087095, ENSG00000120129, ENSG00000138675, ENSG0000…
Chronic myeloid leukemia	hsa05220	12	10.85	GAB2, TGFBR1, CDKN1A, CBL, E2F2, RB1, TP53, AKT2, ACVR1B, ACVR1C, BCL2L1, CCND1	ENSG00000033327, ENSG00000106799, ENSG00000124762, ENSG00000110395, ENSG00000007968, ENSG00000139687, ENSG00000141510, ENSG00000105221, ENSG00000135503, ENSG00000123612, ENSG00000171552, ENSG00000110092
p53 signaling pathway	hsa04115	11	10.37	CDKN1A, RRM2, STEAP3, TP53, THBS1, CCND2, PMAIP1, FAS, IGF1, CASP3, CCND1	ENSG00000124762, ENSG00000171848, ENSG00000115107, ENSG00000141510, ENSG00000137801, ENSG00000118971, ENSG00000141682, ENSG00000026103, ENSG00000017427, ENSG00000164305, ENSG00000110092
Melanoma	hsa05218	11	9.41	IGF1R, CDKN1A, PDGFB, E2F2, RB1, TP53, FGF11, AKT2, FGF5, IGF1, CCND1	ENSG00000140443, ENSG00000124762, ENSG00000100311, ENSG00000007968, ENSG00000139687, ENSG00000141510, ENSG00000161958, ENSG00000105221, ENSG00000138675, ENSG00000017427, ENSG00000110092
Pancreatic cancer	hsa05212	11	9.19	TGFBR1, RALB, SMAD2, E2F2, RB1, TP53, AKT2, ACVR1B, ACVR1C, BCL2L1, CCND1	ENSG00000106799, ENSG00000144118, ENSG00000175387, ENSG00000007968, ENSG00000139687, ENSG00000141510, ENSG00000105221, ENSG00000135503, ENSG00000123612, ENSG00000171552, ENSG00000110092
Colorectal cancer	hsa05210	12	8.91	APC2, DVL3, TGFBR1, IGF1R, SMAD2, TP53, AKT2, ACVR1B, ACVR1C, FZD4, CASP3, CCND1	ENSG00000115266, ENSG00000161202, ENSG00000106799, ENSG00000140443, ENSG00000175387, ENSG00000141510, ENSG00000105221, ENSG00000135503, ENSG00000123612, ENSG00000174804, ENSG00000164305, ENSG00000110092
Bladder cancer	hsa05219	7	6.68	CDKN1A, DAPK1, E2F2, RB1, TP53, THBS1, CCND1	ENSG00000124762, ENSG00000196730, ENSG00000007968, ENSG00000139687, ENSG00000141510, ENSG00000137801, ENSG00000110092
Glioma	hsa05214	9	6.67	IGF1R, CDKN1A, PDGFB, E2F2, RB1, TP53, AKT2, IGF1, CCND1	ENSG00000140443, ENSG00000124762, ENSG00000100311, ENSG00000007968, ENSG00000139687, ENSG00000141510, ENSG00000105221, ENSG00000017427, ENSG00000110092
ECM-receptor interaction	hsa04512	10	5.92	COL4A6, COL1A1, ITGB8, COL3A1, FNDC3A, THBS1, COL5A2, ITGB3, COL1A2, COL4A1	ENSG00000197565, ENSG00000108821, ENSG00000105855, ENSG00000168542, ENSG00000102531, ENSG00000137801, ENSG00000204262, ENSG00000056345, ENSG00000164692, ENSG00000187498
Adipocytokine signaling pathway	hsa04920	9	5.65	PPARGC1A, IRS2, TNFRSF1B, PRKAA2, ADIPOR2, ACSL6, AKT2, PRKAB2, PPARA	ENSG00000109819, ENSG00000185950, ENSG00000028137, ENSG00000162409, ENSG00000006831, ENSG00000164398, ENSG00000105221, ENSG00000131791, ENSG00000186951
Adherens junction	hsa04520	9	5.35	TGFBR1, IGF1R, WASL, SMAD2, INSR, MLLT4, ACVR1B, NLK, ACVR1C	ENSG00000106799, ENSG00000140443, ENSG00000106299, ENSG00000175387, ENSG00000171105, ENSG00000130396, ENSG00000135503, ENSG00000087095, ENSG00000123612
Focal adhesion	hsa04510	17	4.8	COL4A6, IGF1R, PDGFB, COL1A1, ITGB8, COL3A1, VAV3, PAK1, THBS1, COL5A2, ITGB3, AKT2, COL1A2, CCND2, IGF1, COL4A1, CCND1	ENSG00000197565, ENSG00000140443, ENSG00000100311, ENSG00000108821, ENSG00000105855, ENSG00000168542, ENSG00000134215, ENSG00000149269, ENSG00000137801, ENSG00000204262, ENSG00000056345, ENSG00000105221, ENSG00000164692, ENSG00000118971, ENSG00000017427, ENSG00000187498, ENSG00000110092
TGF-beta signaling pathway	hsa04350	10	4.76	E2F5, TGFBR1, SMAD2, ACVR2A, GDF6, THBS1, ACVR2B, ACVR1B, ACVR1C, ZFYVE16	ENSG00000133740, ENSG00000106799, ENSG00000175387, ENSG00000121989, ENSG00000156466, ENSG00000137801, ENSG00000114739, ENSG00000135503, ENSG00000123612, ENSG00000039319
Nucleotide sugars metabolism	hsa00520	2	4.74	TGDS, GALE	ENSG00000088451, ENSG00000117308
Chondroitin sulfate biosynthesis	hsa00532	4	4.17	B3GAT1, CHST3, B3GAT3, XYLT1	ENSG00000109956, ENSG00000122863, ENSG00000149541, ENSG00000103489
mTOR signaling pathway	hsa04150	6	3.59	TSC1, PRKAA2, ULK2, AKT2, RPS6KA3, IGF1	ENSG00000165699, ENSG00000162409, ENSG00000083290, ENSG00000105221, ENSG00000177189, ENSG00000017427
Prostate cancer	hsa05215	9	3.49	IGF1R, CDKN1A, PDGFB, E2F2, RB1, TP53, AKT2, IGF1, CCND1	ENSG00000140443, ENSG00000124762, ENSG00000100311, ENSG00000007968, ENSG00000139687, ENSG00000141510, ENSG00000105221, ENSG00000017427, ENSG00000110092
Glycan structures - biosynthesis 1	hsa01030	11	3.44	B3GNT1, NDST2, B3GAT1, GALNT2, GALNT1, CHST3, B3GAT3, GALNTL2, MGAT4A, GCNT4, XYLT1	ENSG00000174684, ENSG00000166507, ENSG00000109956, ENSG00000143641, ENSG00000141429, ENSG00000122863, ENSG00000149541, ENSG00000131386, ENSG00000071073, ENSG00000176928, ENSG00000103489
Wnt signaling pathway	hsa04310	12	2.78	APC2, NKD1, DVL3, VANGL2, SMAD2, TP53, WNT1, NLK, CCND2, FZD4, SENP2, CCND1	ENSG00000115266, ENSG00000140807, ENSG00000161202, ENSG00000162738, ENSG00000175387, ENSG00000141510, ENSG00000125084, ENSG00000087095, ENSG00000118971, ENSG00000174804, ENSG00000163904, ENSG00000110092
Small cell lung cancer	hsa05222	8	2.55	COL4A6, E2F2, RB1, TP53, AKT2, BCL2L1, COL4A1, CCND1	ENSG00000197565, ENSG00000007968, ENSG00000139687, ENSG00000141510, ENSG00000105221, ENSG00000171552, ENSG00000187498, ENSG00000110092
O-Glycan biosynthesis	hsa00512	4	2.52	GALNT2, GALNT1, GALNTL2, GCNT4	ENSG00000143641, ENSG00000141429, ENSG00000131386, ENSG00000176928
Amyotrophic lateral sclerosis (ALS)	hsa05030	3	2.4	TP53, NEFM, BCL2L1	ENSG00000141510, ENSG00000104722, ENSG00000171552
Streptomycin biosynthesis	hsa00521	2	2	TGDS, HK2	ENSG00000088451, ENSG00000159399
Cell cycle	hsa04110	9	1.87	CDKN1A, SMC1A, SMAD2, E2F2, RB1, TP53, CCND2, CDC25A, CCND1	ENSG00000124762, ENSG00000072501, ENSG00000175387, ENSG00000007968, ENSG00000139687, ENSG00000141510, ENSG00000118971, ENSG00000164045, ENSG00000110092
Cytokine-cytokine receptor interaction	hsa04060	17	1.86	EDA, TGFBR1, CCL7, PDGFB, CCL3, TNFSF9, TNFRSF1B, FASLG, IL13, CCR7, ACVR2A, OSMR, GHR, IL10, ACVR2B, ACVR1B, FAS	ENSG00000158813, ENSG00000106799, ENSG00000108688, ENSG00000100311, ENSG00000006075, ENSG00000125657, ENSG00000028137, ENSG00000117560, ENSG00000169194, ENSG00000126353, ENSG00000121989, ENSG00000145623, ENSG00000112964, ENSG00000136634, ENSG00000114739, ENSG00000135503, ENSG00000026103
Hematopoietic cell lineage	hsa04640	1	1.55	ITGB3	ENSG00000056345
Basal cell carcinoma	hsa05217	5	1.54	APC2, DVL3, TP53, WNT1, FZD4	ENSG00000115266, ENSG00000161202, ENSG00000141510, ENSG00000125084, ENSG00000174804
Type II diabetes mellitus	hsa04930	4	1.48	IRS2, SOCS4, CACNA1D, INSR	ENSG00000185950, ENSG00000180008, ENSG00000157388, ENSG00000171105
Non-small cell lung cancer	hsa05223	5	1.47	E2F2, RB1, TP53, AKT2, CCND1	ENSG00000007968, ENSG00000139687, ENSG00000141510, ENSG00000105221, ENSG00000110092
Notch signaling pathway	hsa04330	4	1.39	DTX2, DVL3, NUMBL, DTX4	ENSG00000091073, ENSG00000161202, ENSG00000105245, ENSG00000110042
Phosphatidylinositol signaling system	hsa04070	1	1.24	INPP5A	ENSG00000068383
Fc epsilon RI signaling pathway	hsa04664	6	1.22	GAB2, MAPK11, IL13, VAV3, AKT2, PLA2G3	ENSG00000033327, ENSG00000185386, ENSG00000169194, ENSG00000134215, ENSG00000105221, ENSG00000100078
Dentatorubropallidoluysian atrophy (DRPLA)	hsa05050	2	1.18	INSR, CASP3	ENSG00000171105, ENSG00000164305
Glycosphingolipid biosynthesis - globoseries	hsa00603	2	1.18	NAGA, ST8SIA1	ENSG00000198951, ENSG00000111728
Cell adhesion molecules (CAMs)	hsa04514	3	1.17	ICOS, ITGB8, CD86	ENSG00000163600, ENSG00000105855, ENSG00000114013
Complement and coagulation cascades	hsa04610	1	1.11	MASP1	ENSG00000127241
Regulation of actin cytoskeleton	hsa04810	13	1.1	APC2, PPP1R12B, WASL, PDGFB, ITGB8, VAV3, PAK1, SSH1, DIAPH2, FGF11, ITGB3, FGF5, RDX	ENSG00000115266, ENSG00000077157, ENSG00000106299, ENSG00000100311, ENSG00000105855, ENSG00000134215, ENSG00000149269, ENSG00000084112, ENSG00000147202, ENSG00000161958, ENSG00000056345, ENSG00000138675, ENSG00000137710
Jak-STAT signaling pathway	hsa04630	10	1.04	SOCS4, CBL, IL13, OSMR, GHR, IL10, AKT2, CCND2, BCL2L1, CCND1	ENSG00000180008, ENSG00000110395, ENSG00000169194, ENSG00000145623, ENSG00000112964, ENSG00000136634, ENSG00000105221, ENSG00000118971, ENSG00000171552, ENSG00000110092
Long-term potentiation	hsa04720	1	0.99	RPS6KA3	ENSG00000177189
Glycolysis / Gluconeogenesis	hsa00010	1	0.96	HK2	ENSG00000159399
Galactose metabolism	hsa00052	3	0.91	CAPN3, GALE, HK2	ENSG00000092529, ENSG00000117308, ENSG00000159399
Autoimmune thyroid disease	hsa05320	4	0.9	CD86, FASLG, IL10, FAS	ENSG00000114013, ENSG00000117560, ENSG00000136634, ENSG00000026103
Apoptosis	hsa04210	6	0.89	FASLG, TP53, AKT2, FAS, CASP3, BCL2L1	ENSG00000117560, ENSG00000141510, ENSG00000105221, ENSG00000026103, ENSG00000164305, ENSG00000171552
Insulin signaling pathway	hsa04910	9	0.89	PPARGC1A, IRS2, TSC1, SOCS4, CBL, PRKAA2, INSR, AKT2, PRKAB2	ENSG00000109819, ENSG00000185950, ENSG00000165699, ENSG00000180008, ENSG00000110395, ENSG00000162409, ENSG00000171105, ENSG00000105221, ENSG00000131791
Tryptophan metabolism	hsa00380	1	0.86	WARS2	ENSG00000116874
Leukocyte transendothelial migration	hsa04670	3	0.81	MAPK11, VAV3, MLLT4	ENSG00000185386, ENSG00000134215, ENSG00000130396
Glycerophospholipid metabolism	hsa00564	5	0.79	ETNK2, PCYT1B, PLA2G3, ETNK1, LYPLA3	ENSG00000143845, ENSG00000102230, ENSG00000100078, ENSG00000139163, ENSG00000103066
Tight junction	hsa04530	4	0.78	PARD6B, MLLT4, AKT2, EPB41	ENSG00000124171, ENSG00000130396, ENSG00000105221, ENSG00000159023
Axon guidance	hsa04360	8	0.76	SRGAP3, EPHA4, SEMA4C, PAK1, SEMA4G, UNC5A, NTN1, SEMA4F	ENSG00000196220, ENSG00000116106, ENSG00000168758, ENSG00000149269, ENSG00000095539, ENSG00000113763, ENSG00000065320, ENSG00000135622
Arachidonic acid metabolism	hsa00590	1	0.74	PLA2G3	ENSG00000100078
Hedgehog signaling pathway	hsa04340	1	0.74	WNT1	ENSG00000125084
Calcium signaling pathway	hsa04020	10	0.69	ADRB2, SLC8A2, ADRB3, ATP2B4, CACNA1D, P2RX1, ADCY9, ADRB1, HTR4, GNAL	ENSG00000169252, ENSG00000118160, ENSG00000188778, ENSG00000058668, ENSG00000157388, ENSG00000108405, ENSG00000162104, ENSG00000043591, ENSG00000164270, ENSG00000141404
Endometrial cancer	hsa05213	4	0.64	APC2, TP53, AKT2, CCND1	ENSG00000115266, ENSG00000141510, ENSG00000105221, ENSG00000110092
T cell receptor signaling pathway	hsa04660	6	0.62	ICOS, CBL, VAV3, PAK1, IL10, AKT2	ENSG00000163600, ENSG00000110395, ENSG00000134215, ENSG00000149269, ENSG00000136634, ENSG00000105221
Pathogenic Escherichia coli infection - EHEC	hsa05130	1	0.61	WASL	ENSG00000106299
Pathogenic Escherichia coli infection - EPEC	hsa05131	1	0.61	WASL	ENSG00000106299
SNARE interactions in vesicular transport	hsa04130	3	0.58	SNAP23, STX17, STX3	ENSG00000092531, ENSG00000136874, ENSG00000166900
Aminoacyl-tRNA biosynthesis	hsa00970	3	0.53	QARS, WARS2, MARS2	ENSG00000172053, ENSG00000116874, ENSG00000152428
Inositol phosphate metabolism	hsa00562	1	0.51	INPP5A	ENSG00000068383
Androgen and estrogen metabolism	hsa00150	1	0.48	CYP19A1	ENSG00000137869
Glycosphingolipid biosynthesis - neo-lactoseries	hsa00602	2	0.47	B3GNT1, ST8SIA1	ENSG00000174684, ENSG00000111728
Polyunsaturated fatty acid biosynthesis	hsa01040	2	0.47	SCD, YOD1	ENSG00000099194, ENSG00000180667
RNA polymerase	hsa03020	1	0.47	POLR2D	ENSG00000144231
Parkinson's disease	hsa05020	1	0.47	UBE2G2	ENSG00000184787
GnRH signaling pathway	hsa04912	6	0.46	MAP3K1, MAPK11, CACNA1D, MAP3K3, ADCY9, PLA2G3	ENSG00000095015, ENSG00000185386, ENSG00000157388, ENSG00000198909, ENSG00000162104, ENSG00000100078
Fatty acid metabolism	hsa00071	1	0.45	ACSL6	ENSG00000164398
Gap junction	hsa04540	3	0.44	PDGFB, ADCY9, ADRB1	ENSG00000100311, ENSG00000162104, ENSG00000043591
Type I diabetes mellitus	hsa04940	3	0.43	CD86, FASLG, FAS	ENSG00000114013, ENSG00000117560, ENSG00000026103
Butanoate metabolism	hsa00650	1	0.42	L2HGDH	ENSG00000087299
Heparan sulfate biosynthesis	hsa00534	1	0.42	NDST2	ENSG00000166507
Glycosylphosphatidylinositol(GPI)-anchor	hsa00563	1	0.42	PIGA	ENSG00000165195
Methionine metabolism	hsa00271	1	0.42	MARS2	ENSG00000152428
Cholera - Infection	hsa05110	3	0.34	ARL4D, ERO1L, ADCY9	ENSG00000175906, ENSG00000197930, ENSG00000162104
Nicotinate and nicotinamide metabolism	hsa00760	1	0.34	NNT	ENSG00000112992
Aminophosphonate metabolism	hsa00440	1	0.33	PCYT1B	ENSG00000102230
N-Glycan biosynthesis	hsa00510	1	0.32	MGAT4A	ENSG00000071073
Fructose and mannose metabolism	hsa00051	2	0.32	UGCGL1, HK2	ENSG00000136731, ENSG00000159399
ABC transporters - General	hsa02010	2	0.3	ABCC5, ABCB9	ENSG00000114770, ENSG00000150967
Toll-like receptor signaling pathway	hsa04620	6	0.3	IKBKE, MAP3K7IP2, CCL3, CD86, MAPK11, AKT2	ENSG00000143466, ENSG00000055208, ENSG00000006075, ENSG00000114013, ENSG00000185386, ENSG00000105221
Nitrogen metabolism	hsa00910	1	0.29	AMT	ENSG00000145020
Glycosphingolipid biosynthesis - ganglioseries	hsa00604	1	0.28	ST8SIA1	ENSG00000111728
Glycosaminoglycan degradation	hsa00531	1	0.28	GNS	ENSG00000135677
Sphingolipid metabolism	hsa00600	2	0.26	ASAH3L, GALC	ENSG00000177076, ENSG00000054983
alpha-Linolenic acid metabolism	hsa00592	1	0.24	PLA2G3	ENSG00000100078
Pyrimidine metabolism	hsa00240	5	0.24	NME4, CANT1, RRM2, POLR2D, NME6	ENSG00000103200, ENSG00000171302, ENSG00000171848, ENSG00000144231, ENSG00000172113
One carbon pool by folate	hsa00670	1	0.24	AMT	ENSG00000145020
Keratan sulfate biosynthesis	hsa00533	1	0.24	B3GNT1	ENSG00000174684
Neurodegenerative Diseases	hsa01510	2	0.22	CASP3, BCL2L1	ENSG00000164305, ENSG00000171552
Ubiquitin mediated proteolysis	hsa04120	5	0.22	UBE2G2, RNF7, MAP3K1, CBL, CDC34	ENSG00000184787, ENSG00000114125, ENSG00000095015, ENSG00000110395, ENSG00000099804
Epithelial cell signaling in Helicobacter pylori	hsa05120	3	0.2	MAPK11, PAK1, CASP3	ENSG00000185386, ENSG00000149269, ENSG00000164305
Folate biosynthesis	hsa00790	1	0.19	DDX19A	ENSG00000168872
Dorso-ventral axis formation	hsa04320	1	0.19	SPIRE1	ENSG00000134278
Glycan structures - biosynthesis 2	hsa01031	3	0.18	B3GNT1, ST8SIA1, PIGA	ENSG00000174684, ENSG00000111728, ENSG00000165195
B cell receptor signaling pathway	hsa04662	2	0.18	VAV3, AKT2	ENSG00000134215, ENSG00000105221
Glycine, serine and threonine metabolism	hsa00260	2	0.16	GATM, AMT	ENSG00000171766, ENSG00000145020
ErbB signaling pathway	hsa04012	5	0.14	CDKN1A, CBL, PAK1, ABL2, AKT2	ENSG00000124762, ENSG00000110395, ENSG00000149269, ENSG00000143322, ENSG00000105221
Benzoate degradation via CoA ligation	hsa00632	1	0.14	YOD1	ENSG00000180667
Alzheimer's disease	hsa05010	2	0.14	BACE2, CASP3	ENSG00000182240, ENSG00000164305
Circadian rhythm	hsa04710	1	0.14	CRY2	ENSG00000121671
Asthma	hsa05310	2	0.14	IL13, IL10	ENSG00000169194, ENSG00000136634
Arginine and proline metabolism	hsa00330	2	0.13	P4HA2, GATM	ENSG00000072682, ENSG00000171766
Regulation of autophagy	hsa04140	2	0.1	PRKAA2, ULK2	ENSG00000162409, ENSG00000083290
Glycan structures - degradation	hsa01032	1	0.1	GNS	ENSG00000135677
Limonene and pinene degradation	hsa00903	1	0.1	YOD1	ENSG00000180667
Citrate cycle (TCA cycle)	hsa00020	1	0.1	SUCLG2	ENSG00000172340
Aminosugars metabolism	hsa00530	1	0.1	HK2	ENSG00000159399
Thyroid cancer	hsa05216	2	0.1	TP53, CCND1	ENSG00000141510, ENSG00000110092
Neuroactive ligand-receptor interaction	hsa04080	12	0.09	GRIN3A, ADRB2, ADRB3, GRIK2, OPRM1, P2RX1, GABRA6, GHR, GABBR2, ADRB1, HTR4, HTR1E	ENSG00000198785, ENSG00000169252, ENSG00000188778, ENSG00000164418, ENSG00000112038, ENSG00000108405, ENSG00000145863, ENSG00000112964, ENSG00000136928, ENSG00000043591, ENSG00000164270, ENSG00000168830
Propanoate metabolism	hsa00640	1	0.09	SUCLG2	ENSG00000172340
Renal cell carcinoma	hsa05211	3	0.09	PDGFB, PAK1, AKT2	ENSG00000100311, ENSG00000149269, ENSG00000105221
Starch and sucrose metabolism	hsa00500	3	0.09	DDX19A, CAPN3, HK2	ENSG00000168872, ENSG00000092529, ENSG00000159399
PPAR signaling pathway	hsa03320	4	0.09	SCD, OLR1, ACSL6, PPARA	ENSG00000099194, ENSG00000173391, ENSG00000164398, ENSG00000186951
Glycerolipid metabolism	hsa00561	2	0.09	MGLL, UGCGL1	ENSG00000074416, ENSG00000136731
Acute myeloid leukemia	hsa05221	2	0.08	AKT2, CCND1	ENSG00000105221, ENSG00000110092
VEGF signaling pathway	hsa04370	3	0.07	MAPK11, AKT2, PLA2G3	ENSG00000185386, ENSG00000105221, ENSG00000100078
Natural killer cell mediated cytotoxicity	hsa04650	5	0.07	FASLG, VAV3, PAK1, FAS, CASP3	ENSG00000117560, ENSG00000134215, ENSG00000149269, ENSG00000026103, ENSG00000164305
Melanogenesis	hsa04916	5	0.07	DVL3, EDN1, WNT1, ADCY9, FZD4	ENSG00000161202, ENSG00000078401, ENSG00000125084, ENSG00000162104, ENSG00000174804
Base excision repair	hsa03410	2	0.06	POLL, SMUG1	ENSG00000166169, ENSG00000123415
Huntington's disease	hsa05040	2	0.06	TP53, CASP3	ENSG00000141510, ENSG00000164305
Purine metabolism	hsa00230	6	0.04	NME4, CANT1, RRM2, ADCY9, POLR2D, NME6	ENSG00000103200, ENSG00000171302, ENSG00000171848, ENSG00000162104, ENSG00000144231, ENSG00000172113
Urea cycle and metabolism of amino groups	hsa00220	1	0.03	GATM	ENSG00000171766
Olfactory transduction	hsa04740	2	0.03	ADRBK2, GNAL	ENSG00000100077, ENSG00000141404
Glutamate metabolism	hsa00251	1	0.03	QARS	ENSG00000172053
Basal transcription factors	hsa03022	2	0.03	GTF2I, TAF9B	ENSG00000077809, ENSG00000187325
Cell Communication	hsa01430	7	0.03	COL4A6, COL1A1, COL3A1, THBS1, COL5A2, COL1A2, COL4A1	ENSG00000197565, ENSG00000108821, ENSG00000168542, ENSG00000137801, ENSG00000204262, ENSG00000164692, ENSG00000187498
Selenoamino acid metabolism	hsa00450	1	0.03	MARS2	ENSG00000152428
Long-term depression	hsa04730	3	0.01	IGF1R, PLA2G3, IGF1	ENSG00000140443, ENSG00000100078, ENSG00000017427
Linoleic acid metabolism	hsa00591	1	0	PLA2G3	ENSG00000100078
Ether lipid metabolism	hsa00565	1	0	PLA2G3	ENSG00000100078
>hsa-let-7d_predicted_targets_microT_4
Type II diabetes mellitus	hsa04930	7	11.17	IRS2, SOCS1, MAPK8, SOCS4, PRKCE, MAPK1, INSR	ENSG00000185950, ENSG00000185338, ENSG00000107643, ENSG00000180008, ENSG00000171132, ENSG00000100030, ENSG00000171105
Adherens junction	hsa04520	9	8.68	TGFBR1, IGF1R, SORBS1, MAPK1, INSR, ACVR1B, SSX2IP, NLK, ACVR1C	ENSG00000106799, ENSG00000140443, ENSG00000095637, ENSG00000100030, ENSG00000171105, ENSG00000135503, ENSG00000117155, ENSG00000087095, ENSG00000123612
MAPK signaling pathway	hsa04010	19	7.38	MAP4K3, MAPK8, TRAF6, TGFBR1, MAP3K1, PDGFB, CACNB2, DUSP16, PAK1, TP53, MAPK1, FGF11, ACVR1B, NLK, NGFB, DUSP6, ACVR1C, FAS, RPS6KA3	ENSG00000011566, ENSG00000107643, ENSG00000175104, ENSG00000106799, ENSG00000095015, ENSG00000100311, ENSG00000165995, ENSG00000111266, ENSG00000149269, ENSG00000141510, ENSG00000100030, ENSG00000161958, ENSG00000135503, ENSG00000087095, ENSG00000134259, ENSG00000139318, ENSG00000123612, ENSG00000026103, ENSG00000177189
Pancreatic cancer	hsa05212	8	6.17	MAPK8, TGFBR1, RALB, E2F2, TP53, MAPK1, ACVR1B, ACVR1C	ENSG00000107643, ENSG00000106799, ENSG00000144118, ENSG00000007968, ENSG00000141510, ENSG00000100030, ENSG00000135503, ENSG00000123612
TGF-beta signaling pathway	hsa04350	9	6	CHRD, E2F5, TGFBR1, ACVR2A, GDF6, MAPK1, ACVR1B, ACVR1C, ZFYVE16	ENSG00000090539, ENSG00000133740, ENSG00000106799, ENSG00000121989, ENSG00000156466, ENSG00000100030, ENSG00000135503, ENSG00000123612, ENSG00000039319
Chronic myeloid leukemia	hsa05220	8	5.74	TGFBR1, CBL, E2F2, TP53, MAPK1, RUNX1, ACVR1B, ACVR1C	ENSG00000106799, ENSG00000110395, ENSG00000007968, ENSG00000141510, ENSG00000100030, ENSG00000159216, ENSG00000135503, ENSG00000123612
Calcium signaling pathway	hsa04020	13	5.51	ADRA1B, ADRB2, SLC8A2, ADRB3, ATP2A2, ATP2B3, ATP2B1, ENSG00000198668, P2RX1, ADCY9, ADRB1, HTR4, GNAL	ENSG00000170214, ENSG00000169252, ENSG00000118160, ENSG00000188778, ENSG00000174437, ENSG00000067842, ENSG00000070961, ENSG00000198668, ENSG00000108405, ENSG00000162104, ENSG00000043591, ENSG00000164270, ENSG00000141404
ECM-receptor interaction	hsa04512	7	3.53	SDC2, COL1A1, COL3A1, FNDC3A, COL5A2, ITGB3, COL1A2	ENSG00000169439, ENSG00000108821, ENSG00000168542, ENSG00000102531, ENSG00000204262, ENSG00000056345, ENSG00000164692
mTOR signaling pathway	hsa04150	5	3.5	TSC1, MAPK1, ENSG00000164327, ULK2, RPS6KA3	ENSG00000165699, ENSG00000100030, ENSG00000164327, ENSG00000083290, ENSG00000177189
Glioma	hsa05214	6	3.47	IGF1R, PDGFB, E2F2, ENSG00000198668, TP53, MAPK1	ENSG00000140443, ENSG00000100311, ENSG00000007968, ENSG00000198668, ENSG00000141510, ENSG00000100030
Insulin signaling pathway	hsa04910	10	3.45	IRS2, SOCS1, MAPK8, TSC1, SOCS4, CBL, SORBS1, ENSG00000198668, MAPK1, INSR	ENSG00000185950, ENSG00000185338, ENSG00000107643, ENSG00000165699, ENSG00000180008, ENSG00000110395, ENSG00000095637, ENSG00000198668, ENSG00000100030, ENSG00000171105
Taurine and hypotaurine metabolism	hsa00430	2	3.28	GAD1, BAAT	ENSG00000128683, ENSG00000136881
Polyunsaturated fatty acid biosynthesis	hsa01040	3	3.12	BAAT, SCD, YOD1	ENSG00000136881, ENSG00000099194, ENSG00000180667
Colorectal cancer	hsa05210	7	3.11	MAPK8, TGFBR1, IGF1R, TP53, MAPK1, ACVR1B, ACVR1C	ENSG00000107643, ENSG00000106799, ENSG00000140443, ENSG00000141510, ENSG00000100030, ENSG00000135503, ENSG00000123612
Ubiquitin mediated proteolysis	hsa04120	9	2.79	UBE2G2, RNF7, SOCS1, TRAF6, MAP3K1, CBL, UBE2B, KLHL13, PIAS4	ENSG00000184787, ENSG00000114125, ENSG00000185338, ENSG00000175104, ENSG00000095015, ENSG00000110395, ENSG00000119048, ENSG00000003096, ENSG00000105229
Melanoma	hsa05218	6	2.74	IGF1R, PDGFB, E2F2, TP53, MAPK1, FGF11	ENSG00000140443, ENSG00000100311, ENSG00000007968, ENSG00000141510, ENSG00000100030, ENSG00000161958
Glycan structures - biosynthesis 1	hsa01030	8	2.27	B3GNT1, NDST2, GALNT1, XYLT2, B4GALT4, MGAT4A, GCNT4, XYLT1	ENSG00000174684, ENSG00000166507, ENSG00000141429, ENSG00000015532, ENSG00000121578, ENSG00000071073, ENSG00000176928, ENSG00000103489
Bladder cancer	hsa05219	4	2.25	DAPK1, E2F2, TP53, MAPK1	ENSG00000196730, ENSG00000007968, ENSG00000141510, ENSG00000100030
Cytokine-cytokine receptor interaction	hsa04060	14	2.18	OSM, ENSG00000204487, EDA, TGFBR1, PDGFB, CCL3, TNFSF9, TNFRSF1B, IL13, ACVR2A, OSMR, IL10, ACVR1B, FAS	ENSG00000099985, ENSG00000204487, ENSG00000158813, ENSG00000106799, ENSG00000100311, ENSG00000006075, ENSG00000125657, ENSG00000028137, ENSG00000169194, ENSG00000121989, ENSG00000145623, ENSG00000136634, ENSG00000135503, ENSG00000026103
Jak-STAT signaling pathway	hsa04630	9	1.81	SOCS1, OSM, SOCS4, SPRED2, CBL, IL13, OSMR, IL10, PIAS4	ENSG00000185338, ENSG00000099985, ENSG00000180008, ENSG00000198369, ENSG00000110395, ENSG00000169194, ENSG00000145623, ENSG00000136634, ENSG00000105229
Keratan sulfate biosynthesis	hsa00533	2	1.65	B3GNT1, B4GALT4	ENSG00000174684, ENSG00000121578
Focal adhesion	hsa04510	10	1.29	MAPK8, IGF1R, PDGFB, COL1A1, COL3A1, PAK1, MAPK1, COL5A2, ITGB3, COL1A2	ENSG00000107643, ENSG00000140443, ENSG00000100311, ENSG00000108821, ENSG00000168542, ENSG00000149269, ENSG00000100030, ENSG00000204262, ENSG00000056345, ENSG00000164692
Toll-like receptor signaling pathway	hsa04620	6	1.17	MAPK8, TRAF6, IKBKE, CCL3, CD86, MAPK1	ENSG00000107643, ENSG00000175104, ENSG00000143466, ENSG00000006075, ENSG00000114013, ENSG00000100030
Glycosylphosphatidylinositol(GPI)-anchor	hsa00563	2	1.12	ENSG00000197121, PIGA	ENSG00000197121, ENSG00000165195
Methionine metabolism	hsa00271	2	1.12	MARS2, DNMT3A	ENSG00000152428, ENSG00000119772
Type I diabetes mellitus	hsa04940	3	1.02	GAD1, CD86, FAS	ENSG00000128683, ENSG00000114013, ENSG00000026103
Hematopoietic cell lineage	hsa04640	1	0.94	ITGB3	ENSG00000056345
Glycosphingolipid biosynthesis - neo-lactoseries	hsa00602	2	0.92	B3GNT1, B4GALT4	ENSG00000174684, ENSG00000121578
ABC transporters - General	hsa02010	3	0.85	ABCC10, ABCC5, ABCB9	ENSG00000124574, ENSG00000114770, ENSG00000150967
Chondroitin sulfate biosynthesis	hsa00532	2	0.84	XYLT2, XYLT1	ENSG00000015532, ENSG00000103489
Prostate cancer	hsa05215	5	0.8	IGF1R, PDGFB, E2F2, TP53, MAPK1	ENSG00000140443, ENSG00000100311, ENSG00000007968, ENSG00000141510, ENSG00000100030
Nucleotide sugars metabolism	hsa00520	1	0.79	TGDS	ENSG00000088451
Nicotinate and nicotinamide metabolism	hsa00760	2	0.76	NADK, NT5C2	ENSG00000008130, ENSG00000076685
Butanoate metabolism	hsa00650	3	0.74	GAD1, DDHD1, HMGCS1	ENSG00000128683, ENSG00000100523, ENSG00000112972
Phosphatidylinositol signaling system	hsa04070	1	0.7	ENSG00000198668	ENSG00000198668
Nitrogen metabolism	hsa00910	2	0.69	AMT, CA7	ENSG00000145020, ENSG00000168748
VEGF signaling pathway	hsa04370	1	0.68	MAPK1	ENSG00000100030
Glycine, serine and threonine metabolism	hsa00260	3	0.65	GCAT, GATM, AMT	ENSG00000100116, ENSG00000171766, ENSG00000145020
Starch and sucrose metabolism	hsa00500	1	0.65	DDX19A	ENSG00000168872
Adipocytokine signaling pathway	hsa04920	4	0.63	IRS2, MAPK8, TNFRSF1B, ACSL6	ENSG00000185950, ENSG00000107643, ENSG00000028137, ENSG00000164398
GnRH signaling pathway	hsa04912	5	0.61	MAPK8, MAP3K1, ENSG00000198668, MAPK1, ADCY9	ENSG00000107643, ENSG00000095015, ENSG00000198668, ENSG00000100030, ENSG00000162104
Autoimmune thyroid disease	hsa05320	3	0.61	CD86, IL10, FAS	ENSG00000114013, ENSG00000136634, ENSG00000026103
Complement and coagulation cascades	hsa04610	1	0.6	MASP1	ENSG00000127241
Asthma	hsa05310	2	0.51	IL13, IL10	ENSG00000169194, ENSG00000136634
Benzoate degradation via CoA ligation	hsa00632	1	0.48	YOD1	ENSG00000180667
Alzheimer's disease	hsa05010	1	0.48	IDE	ENSG00000119912
Fc epsilon RI signaling pathway	hsa04664	4	0.47	MAPK8, PRKCE, IL13, MAPK1	ENSG00000107643, ENSG00000171132, ENSG00000169194, ENSG00000100030
Regulation of autophagy	hsa04140	1	0.45	ULK2	ENSG00000083290
Limonene and pinene degradation	hsa00903	1	0.45	YOD1	ENSG00000180667
Citrate cycle (TCA cycle)	hsa00020	1	0.45	DLST,DLSTP	ENSG00000119689
Thyroid cancer	hsa05216	2	0.45	TP53, MAPK1	ENSG00000141510, ENSG00000100030
Dorso-ventral axis formation	hsa04320	1	0.45	MAPK1	ENSG00000100030
Regulation of actin cytoskeleton	hsa04810	9	0.44	PDGFB, PAK1, SSH1, MAPK1, DIAPH2, FGF11, ITGB3, MYH10, RDX	ENSG00000100311, ENSG00000149269, ENSG00000084112, ENSG00000100030, ENSG00000147202, ENSG00000161958, ENSG00000056345, ENSG00000133026, ENSG00000137710
Cell adhesion molecules (CAMs)	hsa04514	3	0.43	SDC2, ICOS, CD86	ENSG00000169439, ENSG00000163600, ENSG00000114013
beta-Alanine metabolism	hsa00410	1	0.41	GAD1	ENSG00000128683
Huntington's disease	hsa05040	2	0.4	ENSG00000198668, TP53	ENSG00000198668, ENSG00000141510
Natural killer cell mediated cytotoxicity	hsa04650	3	0.38	PAK1, MAPK1, FAS	ENSG00000149269, ENSG00000100030, ENSG00000026103
Urea cycle and metabolism of amino groups	hsa00220	1	0.36	GATM	ENSG00000171766
Olfactory transduction	hsa04740	2	0.36	ENSG00000198668, GNAL	ENSG00000198668, ENSG00000141404
Glutamate metabolism	hsa00251	1	0.36	GAD1	ENSG00000128683
O-Glycan biosynthesis	hsa00512	2	0.36	GALNT1, GCNT4	ENSG00000141429, ENSG00000176928
Selenoamino acid metabolism	hsa00450	1	0.36	MARS2	ENSG00000152428
Non-small cell lung cancer	hsa05223	3	0.35	E2F2, TP53, MAPK1	ENSG00000007968, ENSG00000141510, ENSG00000100030
Acute myeloid leukemia	hsa05221	2	0.32	MAPK1, RUNX1	ENSG00000100030, ENSG00000159216
Tight junction	hsa04530	6	0.32	VAPA, PRKCE, ASH1L, PARD6B, LLGL2, MYH10	ENSG00000101558, ENSG00000171132, ENSG00000116539, ENSG00000124171, ENSG00000073350, ENSG00000133026
Basal cell carcinoma	hsa05217	1	0.29	TP53	ENSG00000141510
Wnt signaling pathway	hsa04310	4	0.27	MAPK8, NKD1, TP53, NLK	ENSG00000107643, ENSG00000140807, ENSG00000141510, ENSG00000087095
Synthesis and degradation of ketone bodies	hsa00072	1	0.27	HMGCS1	ENSG00000112972
Pyrimidine metabolism	hsa00240	3	0.26	NME4, NT5C2, NME6	ENSG00000103200, ENSG00000076685, ENSG00000172113
Endometrial cancer	hsa05213	2	0.26	TP53, MAPK1	ENSG00000141510, ENSG00000100030
Apoptosis	hsa04210	3	0.24	TP53, NGFB, FAS	ENSG00000141510, ENSG00000134259, ENSG00000026103
Parkinson's disease	hsa05020	1	0.24	UBE2G2	ENSG00000184787
Alanine and aspartate metabolism	hsa00252	2	0.24	GAD1, DDO	ENSG00000128683, ENSG00000203797
Alkaloid biosynthesis II	hsa00960	1	0.21	DDHD1	ENSG00000100523
Heparan sulfate biosynthesis	hsa00534	1	0.21	NDST2	ENSG00000166507
Cell cycle	hsa04110	5	0.21	SMC1A, E2F2, TP53, ORC2L, CDC25A	ENSG00000072501, ENSG00000007968, ENSG00000141510, ENSG00000115942, ENSG00000164045
Purine metabolism	hsa00230	4	0.21	NME4, NT5C2, ADCY9, NME6	ENSG00000103200, ENSG00000076685, ENSG00000162104, ENSG00000172113
Small cell lung cancer	hsa05222	4	0.21	TRAF6, E2F2, TP53, PIAS4	ENSG00000175104, ENSG00000007968, ENSG00000141510, ENSG00000105229
Amyotrophic lateral sclerosis (ALS)	hsa05030	1	0.21	TP53	ENSG00000141510
Glycan structures - biosynthesis 2	hsa01031	3	0.2	B3GNT1, B4GALT4, PIGA	ENSG00000174684, ENSG00000121578, ENSG00000165195
Streptomycin biosynthesis	hsa00521	1	0.19	TGDS	ENSG00000088451
ErbB signaling pathway	hsa04012	4	0.17	MAPK8, CBL, PAK1, MAPK1	ENSG00000107643, ENSG00000110395, ENSG00000149269, ENSG00000100030
Glycerolipid metabolism	hsa00561	1	0.17	MGLL	ENSG00000074416
Arginine and proline metabolism	hsa00330	1	0.16	GATM	ENSG00000171766
Neuroactive ligand-receptor interaction	hsa04080	10	0.15	ADRA1B, ADRB2, ADRB3, OPRM1, P2RX1, GABRB3, ADRB1, HTR4, CALCR, HTR1E	ENSG00000170214, ENSG00000169252, ENSG00000188778, ENSG00000112038, ENSG00000108405, ENSG00000166206, ENSG00000043591, ENSG00000164270, ENSG00000004948, ENSG00000168830
Aminophosphonate metabolism	hsa00440	1	0.13	PCYT1B	ENSG00000102230
Long-term potentiation	hsa04720	3	0.13	ENSG00000198668, MAPK1, RPS6KA3	ENSG00000198668, ENSG00000100030, ENSG00000177189
SNARE interactions in vesicular transport	hsa04130	1	0.13	STX3	ENSG00000166900
Cell Communication	hsa01430	4	0.13	COL1A1, COL3A1, COL5A2, COL1A2	ENSG00000108821, ENSG00000168542, ENSG00000204262, ENSG00000164692
T cell receptor signaling pathway	hsa04660	4	0.13	ICOS, CBL, PAK1, IL10	ENSG00000163600, ENSG00000110395, ENSG00000149269, ENSG00000136634
Bile acid biosynthesis	hsa00120	1	0.13	BAAT	ENSG00000136881
Androgen and estrogen metabolism	hsa00150	1	0.12	CYP19A1	ENSG00000137869
Folate biosynthesis	hsa00790	1	0.1	DDX19A	ENSG00000168872
Aminoacyl-tRNA biosynthesis	hsa00970	1	0.1	MARS2	ENSG00000152428
Fatty acid metabolism	hsa00071	1	0.09	ACSL6	ENSG00000164398
Long-term depression	hsa04730	2	0.09	IGF1R, MAPK1	ENSG00000140443, ENSG00000100030
Epithelial cell signaling in Helicobacter pylori	hsa05120	2	0.08	MAPK8, PAK1	ENSG00000107643, ENSG00000149269
Lysine degradation	hsa00310	1	0.07	DLST,DLSTP	ENSG00000119689
Gap junction	hsa04540	4	0.06	PDGFB, MAPK1, ADCY9, ADRB1	ENSG00000100311, ENSG00000100030, ENSG00000162104, ENSG00000043591
One carbon pool by folate	hsa00670	1	0.05	AMT	ENSG00000145020
Valine, leucine and isoleucine degradation	hsa00280	1	0.05	HMGCS1	ENSG00000112972
Sphingolipid metabolism	hsa00600	2	0.05	ASAH3L, GALC	ENSG00000177076, ENSG00000054983
Glycerophospholipid metabolism	hsa00564	3	0.04	PCYT1B, ETNK1, LYPLA3	ENSG00000102230, ENSG00000139163, ENSG00000103066
Axon guidance	hsa04360	4	0.04	SEMA4C, PAK1, MAPK1, UNC5A	ENSG00000168758, ENSG00000149269, ENSG00000100030, ENSG00000113763
Notch signaling pathway	hsa04330	2	0.02	DTX2, RBPJ	ENSG00000091073, ENSG00000168214
Circadian rhythm	hsa04710	1	0.02	CRY2	ENSG00000121671
Sulfur metabolism	hsa00920	1	0.02	ENSG00000181625	ENSG00000181625
Melanogenesis	hsa04916	4	0.02	EDN1, ENSG00000198668, MAPK1, ADCY9	ENSG00000078401, ENSG00000198668, ENSG00000100030, ENSG00000162104
p53 signaling pathway	hsa04115	2	0.02	TP53, FAS	ENSG00000141510, ENSG00000026103
Dentatorubropallidoluysian atrophy (DRPLA)	hsa05050	1	0.01	INSR	ENSG00000171105
Cholera - Infection	hsa05110	2	0	ARL4D, ADCY9	ENSG00000175906, ENSG00000162104
N-Glycan biosynthesis	hsa00510	1	0	MGAT4A	ENSG00000071073
Renal cell carcinoma	hsa05211	3	0	PDGFB, PAK1, MAPK1	ENSG00000100311, ENSG00000149269, ENSG00000100030
PPAR signaling pathway	hsa03320	3	0	SCD, SORBS1, ACSL6	ENSG00000099194, ENSG00000095637, ENSG00000164398
>hsa-let-7d_predicted_targets_PicTar
ECM-receptor interaction	hsa04512	8	7.73	COL6A3, SDC2, COL1A1, COL3A1, FNDC3A, COL5A2, ITGB3, COL1A2	ENSG00000163359, ENSG00000169439, ENSG00000108821, ENSG00000168542, ENSG00000102531, ENSG00000204262, ENSG00000056345, ENSG00000164692
MAPK signaling pathway	hsa04010	16	7.13	MAP4K3, MAP4K4, CSDE1, TGFBR1, PDGFB, CACNB2, MAPK11, FASLG, RPS6KA4, PAK1, FGF11, ACVR1B, PLA2G3, NLK, DUSP6, ACVR1C	ENSG00000011566, ENSG00000071054, ENSG00000009307, ENSG00000106799, ENSG00000100311, ENSG00000165995, ENSG00000185386, ENSG00000117560, ENSG00000162302, ENSG00000149269, ENSG00000161958, ENSG00000135503, ENSG00000100078, ENSG00000087095, ENSG00000139318, ENSG00000123612
Axon guidance	hsa04360	9	5.15	SEMA6A, CSDE1, SEMA6D, SEMA4C, PAK1, SEMA3F, SEMA4G, EFNB3, SEMA4F	ENSG00000092421, ENSG00000009307, ENSG00000137872, ENSG00000168758, ENSG00000149269, ENSG00000001617, ENSG00000095539, ENSG00000108947, ENSG00000135622
Pancreatic cancer	hsa05212	6	4.13	STAT3, TGFBR1, RALB, ACVR1B, ACVR1C, BCL2L1	ENSG00000168610, ENSG00000106799, ENSG00000144118, ENSG00000135503, ENSG00000123612, ENSG00000171552
Chronic myeloid leukemia	hsa05220	6	3.84	CSDE1, TGFBR1, RUNX1, ACVR1B, ACVR1C, BCL2L1	ENSG00000009307, ENSG00000106799, ENSG00000159216, ENSG00000135503, ENSG00000123612, ENSG00000171552
Type II diabetes mellitus	hsa04930	4	3.74	IRS2, SOCS1, SOCS4, PRKCE	ENSG00000185950, ENSG00000185338, ENSG00000180008, ENSG00000171132
Jak-STAT signaling pathway	hsa04630	9	3.35	SOCS1, STAT3, SOCS4, PIM1, SPRED2, IL13, OSMR, IL10, BCL2L1	ENSG00000185338, ENSG00000168610, ENSG00000180008, ENSG00000137193, ENSG00000198369, ENSG00000169194, ENSG00000145623, ENSG00000136634, ENSG00000171552
Regulation of actin cytoskeleton	hsa04810	11	3.17	CSDE1, IQGAP2, PPP1R12B, PDGFB, PAK1, SSH1, DIAPH2, FGF11, ITGB3, MYH10, CHRM1	ENSG00000009307, ENSG00000145703, ENSG00000077157, ENSG00000100311, ENSG00000149269, ENSG00000084112, ENSG00000147202, ENSG00000161958, ENSG00000056345, ENSG00000133026, ENSG00000168539
TGF-beta signaling pathway	hsa04350	6	2.82	CHRD, E2F5, TGFBR1, GDF6, ACVR1B, ACVR1C	ENSG00000090539, ENSG00000133740, ENSG00000106799, ENSG00000156466, ENSG00000135503, ENSG00000123612
Circadian rhythm	hsa04710	2	2.75	CRY2, ENSG00000100181	ENSG00000121671, ENSG00000100181
O-Glycan biosynthesis	hsa00512	3	2.57	GALNT1, GALNTL2, GCNT4	ENSG00000141429, ENSG00000131386, ENSG00000176928
Glycan structures - biosynthesis 1	hsa01030	7	2.52	B3GNT1, NDST2, NDST3, GALNT1, GALNTL2, MGAT4A, GCNT4	ENSG00000174684, ENSG00000166507, ENSG00000164100, ENSG00000141429, ENSG00000131386, ENSG00000071073, ENSG00000176928
Adherens junction	hsa04520	5	2.48	TGFBR1, CTNNA2, ACVR1B, NLK, ACVR1C	ENSG00000106799, ENSG00000066032, ENSG00000135503, ENSG00000087095, ENSG00000123612
Fc epsilon RI signaling pathway	hsa04664	5	2.28	CSDE1, MAPK11, PRKCE, IL13, PLA2G3	ENSG00000009307, ENSG00000185386, ENSG00000171132, ENSG00000169194, ENSG00000100078
Acute myeloid leukemia	hsa05221	4	2.07	CSDE1, STAT3, PIM1, RUNX1	ENSG00000009307, ENSG00000168610, ENSG00000137193, ENSG00000159216
Calcium signaling pathway	hsa04020	8	1.79	ADRB2, ADRB3, ATP2A2, CAMK2G, ATP2B1, HTR4, GNAL, CHRM1	ENSG00000169252, ENSG00000188778, ENSG00000174437, ENSG00000148660, ENSG00000070961, ENSG00000164270, ENSG00000141404, ENSG00000168539
Colorectal cancer	hsa05210	5	1.72	DVL3, TGFBR1, ACVR1B, ACVR1C, FZD4	ENSG00000161202, ENSG00000106799, ENSG00000135503, ENSG00000123612, ENSG00000174804
Heparan sulfate biosynthesis	hsa00534	2	1.63	NDST2, NDST3	ENSG00000166507, ENSG00000164100
ABC transporters - General	hsa02010	3	1.43	ABCC10, ABCC5, ABCB9	ENSG00000124574, ENSG00000114770, ENSG00000150967
Glycerophospholipid metabolism	hsa00564	4	1.41	ETNK2, MYST3, PLA2G3, LYPLA3	ENSG00000143845, ENSG00000083168, ENSG00000100078, ENSG00000103066
Cell adhesion molecules (CAMs)	hsa04514	1	1.32	SDC2	ENSG00000169439
Oxidative phosphorylation	hsa00190	1	1.19	ATP6V1B2	ENSG00000147416
Melanogenesis	hsa04916	5	1.18	CSDE1, DVL3, CAMK2G, WNT1, FZD4	ENSG00000009307, ENSG00000161202, ENSG00000148660, ENSG00000125084, ENSG00000174804
Nucleotide sugars metabolism	hsa00520	1	1.06	GALE	ENSG00000117308
Focal adhesion	hsa04510	8	1.06	COL6A3, PDGFB, COL1A1, COL3A1, PAK1, COL5A2, ITGB3, COL1A2	ENSG00000163359, ENSG00000100311, ENSG00000108821, ENSG00000168542, ENSG00000149269, ENSG00000204262, ENSG00000056345, ENSG00000164692
beta-Alanine metabolism	hsa00410	2	1.03	GAD1, EHHADH	ENSG00000128683, ENSG00000113790
Cell Communication	hsa01430	6	0.96	COL6A3, COL1A1, COL3A1, GJA10, COL5A2, COL1A2	ENSG00000163359, ENSG00000108821, ENSG00000168542, ENSG00000131233, ENSG00000204262, ENSG00000164692
Benzoate degradation via CoA ligation	hsa00632	2	0.88	EHHADH, MYST3	ENSG00000113790, ENSG00000083168
Asthma	hsa05310	2	0.88	IL13, IL10	ENSG00000169194, ENSG00000136634
Basal cell carcinoma	hsa05217	3	0.84	DVL3, WNT1, FZD4	ENSG00000161202, ENSG00000125084, ENSG00000174804
Limonene and pinene degradation	hsa00903	2	0.82	EHHADH, MYST3	ENSG00000113790, ENSG00000083168
Wnt signaling pathway	hsa04310	6	0.74	DVL3, CAMK2G, WNT1, ENSG00000100181, NLK, FZD4	ENSG00000161202, ENSG00000148660, ENSG00000125084, ENSG00000100181, ENSG00000087095, ENSG00000174804
Olfactory transduction	hsa04740	2	0.7	CAMK2G, GNAL	ENSG00000148660, ENSG00000141404
Glutamate metabolism	hsa00251	2	0.7	GAD1, QARS	ENSG00000128683, ENSG00000172053
Small cell lung cancer	hsa05222	1	0.62	BCL2L1	ENSG00000171552
Hematopoietic cell lineage	hsa04640	1	0.54	ITGB3	ENSG00000056345
Propanoate metabolism	hsa00640	1	0.48	EHHADH	ENSG00000113790
Glioma	hsa05214	3	0.48	CSDE1, PDGFB, CAMK2G	ENSG00000009307, ENSG00000100311, ENSG00000148660
GnRH signaling pathway	hsa04912	4	0.47	CSDE1, MAPK11, CAMK2G, PLA2G3	ENSG00000009307, ENSG00000185386, ENSG00000148660, ENSG00000100078
Arginine and proline metabolism	hsa00330	1	0.46	GATM	ENSG00000171766
Taurine and hypotaurine metabolism	hsa00430	1	0.45	GAD1	ENSG00000128683
Epithelial cell signaling in Helicobacter pylori	hsa05120	3	0.45	MAPK11, PAK1, ATP6V1B2	ENSG00000185386, ENSG00000149269, ENSG00000147416
Alanine and aspartate metabolism	hsa00252	1	0.45	GAD1	ENSG00000128683
Basal transcription factors	hsa03022	1	0.43	TAF9B	ENSG00000187325
SNARE interactions in vesicular transport	hsa04130	2	0.42	STX17, STX3	ENSG00000136874, ENSG00000166900
Galactose metabolism	hsa00052	1	0.4	GALE	ENSG00000117308
Linoleic acid metabolism	hsa00591	1	0.4	PLA2G3	ENSG00000100078
Ether lipid metabolism	hsa00565	1	0.4	PLA2G3	ENSG00000100078
Folate biosynthesis	hsa00790	1	0.38	DDX19A	ENSG00000168872
Aminoacyl-tRNA biosynthesis	hsa00970	1	0.38	QARS	ENSG00000172053
Urea cycle and metabolism of amino groups	hsa00220	1	0.37	GATM	ENSG00000171766
Cell cycle	hsa04110	2	0.37	CDC6, CDC25A	ENSG00000094804, ENSG00000164045
Antigen processing and presentation	hsa04612	1	0.37	PSME3	ENSG00000131467
Neurodegenerative Diseases	hsa01510	1	0.35	BCL2L1	ENSG00000171552
Renal cell carcinoma	hsa05211	3	0.35	CSDE1, PDGFB, PAK1	ENSG00000009307, ENSG00000100311, ENSG00000149269
Tight junction	hsa04530	5	0.35	CSDE1, PRKCE, CTNNA2, CGN, MYH10	ENSG00000009307, ENSG00000171132, ENSG00000066032, ENSG00000143375, ENSG00000133026
Lysine degradation	hsa00310	2	0.35	EHHADH, DLST,DLSTP	ENSG00000113790, ENSG00000119689
VEGF signaling pathway	hsa04370	3	0.32	CSDE1, MAPK11, PLA2G3	ENSG00000009307, ENSG00000185386, ENSG00000100078
Regulation of autophagy	hsa04140	1	0.32	ULK2	ENSG00000083290
Citrate cycle (TCA cycle)	hsa00020	1	0.32	DLST,DLSTP	ENSG00000119689
Thyroid cancer	hsa05216	1	0.32	CSDE1	ENSG00000009307
Leukocyte transendothelial migration	hsa04670	2	0.32	MAPK11, CTNNA2	ENSG00000185386, ENSG00000066032
Adipocytokine signaling pathway	hsa04920	2	0.32	IRS2, STAT3	ENSG00000185950, ENSG00000168610
Type I diabetes mellitus	hsa04940	2	0.31	GAD1, FASLG	ENSG00000128683, ENSG00000117560
Starch and sucrose metabolism	hsa00500	1	0.31	DDX19A	ENSG00000168872
PPAR signaling pathway	hsa03320	2	0.31	SCD, EHHADH	ENSG00000099194, ENSG00000113790
Notch signaling pathway	hsa04330	2	0.28	DTX2, DVL3	ENSG00000091073, ENSG00000161202
Insulin signaling pathway	hsa04910	5	0.28	IRS2, SOCS1, CSDE1, TSC1, SOCS4	ENSG00000185950, ENSG00000185338, ENSG00000009307, ENSG00000165699, ENSG00000180008
Complement and coagulation cascades	hsa04610	1	0.27	MASP1	ENSG00000127241
Melanoma	hsa05218	3	0.27	CSDE1, PDGFB, FGF11	ENSG00000009307, ENSG00000100311, ENSG00000161958
Phenylalanine metabolism	hsa00360	1	0.26	MYST3	ENSG00000083168
N-Glycan biosynthesis	hsa00510	1	0.25	MGAT4A	ENSG00000071073
Long-term depression	hsa04730	2	0.23	CSDE1, PLA2G3	ENSG00000009307, ENSG00000100078
Purine metabolism	hsa00230	3	0.22	NME4, IMPDH1, NME6	ENSG00000103200, ENSG00000106348, ENSG00000172113
Bladder cancer	hsa05219	1	0.22	CSDE1	ENSG00000009307
Nitrogen metabolism	hsa00910	1	0.21	CA7	ENSG00000168748
Long-term potentiation	hsa04720	2	0.2	CSDE1, CAMK2G	ENSG00000009307, ENSG00000148660
Toll-like receptor signaling pathway	hsa04620	2	0.2	IKBKE, MAPK11	ENSG00000143466, ENSG00000185386
Valine, leucine and isoleucine degradation	hsa00280	1	0.19	EHHADH	ENSG00000113790
Butanoate metabolism	hsa00650	2	0.17	GAD1, EHHADH	ENSG00000128683, ENSG00000113790
1- and 2-Methylnaphthalene degradation	hsa00624	1	0.15	MYST3	ENSG00000083168
Glycan structures - biosynthesis 2	hsa01031	1	0.14	B3GNT1	ENSG00000174684
Fatty acid metabolism	hsa00071	1	0.14	EHHADH	ENSG00000113790
B cell receptor signaling pathway	hsa04662	1	0.14	CSDE1	ENSG00000009307
Neuroactive ligand-receptor interaction	hsa04080	8	0.12	ADRB2, ADRB3, GRIK2, OPRM1, GABBR2, HTR4, CALCR, CHRM1	ENSG00000169252, ENSG00000188778, ENSG00000164418, ENSG00000112038, ENSG00000136928, ENSG00000164270, ENSG00000004948, ENSG00000168539
Glycosphingolipid biosynthesis - neo-lactoseries	hsa00602	1	0.12	B3GNT1	ENSG00000174684
Glycine, serine and threonine metabolism	hsa00260	1	0.12	GATM	ENSG00000171766
Polyunsaturated fatty acid biosynthesis	hsa01040	1	0.12	SCD	ENSG00000099194
Tryptophan metabolism	hsa00380	1	0.12	EHHADH	ENSG00000113790
Cytokine-cytokine receptor interaction	hsa04060	8	0.12	TGFBR1, PDGFB, FASLG, IL13, CCR7, OSMR, IL10, ACVR1B	ENSG00000106799, ENSG00000100311, ENSG00000117560, ENSG00000169194, ENSG00000126353, ENSG00000145623, ENSG00000136634, ENSG00000135503
Androgen and estrogen metabolism	hsa00150	1	0.12	CYP19A1	ENSG00000137869
Tyrosine metabolism	hsa00350	1	0.1	MYST3	ENSG00000083168
mTOR signaling pathway	hsa04150	2	0.09	TSC1, ULK2	ENSG00000165699, ENSG00000083290
Gap junction	hsa04540	2	0.09	CSDE1, PDGFB	ENSG00000009307, ENSG00000100311
Autoimmune thyroid disease	hsa05320	2	0.09	FASLG, IL10	ENSG00000117560, ENSG00000136634
alpha-Linolenic acid metabolism	hsa00592	1	0.08	PLA2G3	ENSG00000100078
Caprolactam degradation	hsa00930	1	0.08	EHHADH	ENSG00000113790
Keratan sulfate biosynthesis	hsa00533	1	0.08	B3GNT1	ENSG00000174684
Apoptosis	hsa04210	2	0.07	FASLG, BCL2L1	ENSG00000117560, ENSG00000171552
Ubiquitin mediated proteolysis	hsa04120	4	0.07	RNF7, SOCS1, UBE2W, UBE2Q1	ENSG00000114125, ENSG00000185338, ENSG00000104343, ENSG00000160714
Glycerolipid metabolism	hsa00561	1	0.07	MGLL	ENSG00000074416
Pyrimidine metabolism	hsa00240	2	0.06	NME4, NME6	ENSG00000103200, ENSG00000172113
Alkaloid biosynthesis II	hsa00960	1	0.05	MYST3	ENSG00000083168
Amyotrophic lateral sclerosis (ALS)	hsa05030	1	0.05	BCL2L1	ENSG00000171552
Methionine metabolism	hsa00271	1	0.05	DNMT3A	ENSG00000119772
Arachidonic acid metabolism	hsa00590	1	0.04	PLA2G3	ENSG00000100078
Non-small cell lung cancer	hsa05223	1	0.04	CSDE1	ENSG00000009307
Hedgehog signaling pathway	hsa04340	2	0.04	WNT1, ENSG00000100181	ENSG00000125084, ENSG00000100181
T cell receptor signaling pathway	hsa04660	3	0.03	CSDE1, PAK1, IL10	ENSG00000009307, ENSG00000149269, ENSG00000136634
Natural killer cell mediated cytotoxicity	hsa04650	3	0.02	CSDE1, FASLG, PAK1	ENSG00000009307, ENSG00000117560, ENSG00000149269
Prostate cancer	hsa05215	2	0.01	CSDE1, PDGFB	ENSG00000009307, ENSG00000100311
ErbB signaling pathway	hsa04012	3	0	CSDE1, CAMK2G, PAK1	ENSG00000009307, ENSG00000148660, ENSG00000149269
Endometrial cancer	hsa05213	2	0	CSDE1, CTNNA2	ENSG00000009307, ENSG00000066032
>hsa-let-7d_predicted_targets_TS5
MAPK signaling pathway	hsa04010	27	12.33	MAP4K3, MAP4K4, DUSP4, TGFBR1, MAP3K1, PDGFB, MAP3K7IP2, MAPK11, DUSP9, FASLG, CACNG4, CACNA1D, DUSP16, MAP3K3, PAK1, TP53, FGF11, AKT2, ACVR1B, PLA2G3, NLK, DUSP1, FGF5, ACVR1C, FAS, RPS6KA3, CASP3	ENSG00000011566, ENSG00000071054, ENSG00000120875, ENSG00000106799, ENSG00000095015, ENSG00000100311, ENSG00000055208, ENSG00000185386, ENSG00000130829, ENSG00000117560, ENSG00000075461, ENSG00000157388, ENSG00000111266, ENSG00000198909, ENSG00000149269, ENSG00000141510, ENSG00000161958, ENSG00000105221, ENSG00000135503, ENSG00000100078, ENSG00000087095, ENSG00000120129, ENSG00000138675, ENSG0000…
Chronic myeloid leukemia	hsa05220	12	10.85	GAB2, TGFBR1, CDKN1A, CBL, E2F2, RB1, TP53, AKT2, ACVR1B, ACVR1C, BCL2L1, CCND1	ENSG00000033327, ENSG00000106799, ENSG00000124762, ENSG00000110395, ENSG00000007968, ENSG00000139687, ENSG00000141510, ENSG00000105221, ENSG00000135503, ENSG00000123612, ENSG00000171552, ENSG00000110092
p53 signaling pathway	hsa04115	11	10.37	CDKN1A, RRM2, STEAP3, TP53, THBS1, CCND2, PMAIP1, FAS, IGF1, CASP3, CCND1	ENSG00000124762, ENSG00000171848, ENSG00000115107, ENSG00000141510, ENSG00000137801, ENSG00000118971, ENSG00000141682, ENSG00000026103, ENSG00000017427, ENSG00000164305, ENSG00000110092
Melanoma	hsa05218	11	9.41	IGF1R, CDKN1A, PDGFB, E2F2, RB1, TP53, FGF11, AKT2, FGF5, IGF1, CCND1	ENSG00000140443, ENSG00000124762, ENSG00000100311, ENSG00000007968, ENSG00000139687, ENSG00000141510, ENSG00000161958, ENSG00000105221, ENSG00000138675, ENSG00000017427, ENSG00000110092
Pancreatic cancer	hsa05212	11	9.19	TGFBR1, RALB, SMAD2, E2F2, RB1, TP53, AKT2, ACVR1B, ACVR1C, BCL2L1, CCND1	ENSG00000106799, ENSG00000144118, ENSG00000175387, ENSG00000007968, ENSG00000139687, ENSG00000141510, ENSG00000105221, ENSG00000135503, ENSG00000123612, ENSG00000171552, ENSG00000110092
Colorectal cancer	hsa05210	12	8.91	APC2, DVL3, TGFBR1, IGF1R, SMAD2, TP53, AKT2, ACVR1B, ACVR1C, FZD4, CASP3, CCND1	ENSG00000115266, ENSG00000161202, ENSG00000106799, ENSG00000140443, ENSG00000175387, ENSG00000141510, ENSG00000105221, ENSG00000135503, ENSG00000123612, ENSG00000174804, ENSG00000164305, ENSG00000110092
Bladder cancer	hsa05219	7	6.68	CDKN1A, DAPK1, E2F2, RB1, TP53, THBS1, CCND1	ENSG00000124762, ENSG00000196730, ENSG00000007968, ENSG00000139687, ENSG00000141510, ENSG00000137801, ENSG00000110092
Glioma	hsa05214	9	6.67	IGF1R, CDKN1A, PDGFB, E2F2, RB1, TP53, AKT2, IGF1, CCND1	ENSG00000140443, ENSG00000124762, ENSG00000100311, ENSG00000007968, ENSG00000139687, ENSG00000141510, ENSG00000105221, ENSG00000017427, ENSG00000110092
ECM-receptor interaction	hsa04512	10	5.92	COL4A6, COL1A1, ITGB8, COL3A1, FNDC3A, THBS1, COL5A2, ITGB3, COL1A2, COL4A1	ENSG00000197565, ENSG00000108821, ENSG00000105855, ENSG00000168542, ENSG00000102531, ENSG00000137801, ENSG00000204262, ENSG00000056345, ENSG00000164692, ENSG00000187498
Adipocytokine signaling pathway	hsa04920	9	5.65	PPARGC1A, IRS2, TNFRSF1B, PRKAA2, ADIPOR2, ACSL6, AKT2, PRKAB2, PPARA	ENSG00000109819, ENSG00000185950, ENSG00000028137, ENSG00000162409, ENSG00000006831, ENSG00000164398, ENSG00000105221, ENSG00000131791, ENSG00000186951
Adherens junction	hsa04520	9	5.35	TGFBR1, IGF1R, WASL, SMAD2, INSR, MLLT4, ACVR1B, NLK, ACVR1C	ENSG00000106799, ENSG00000140443, ENSG00000106299, ENSG00000175387, ENSG00000171105, ENSG00000130396, ENSG00000135503, ENSG00000087095, ENSG00000123612
Focal adhesion	hsa04510	17	4.8	COL4A6, IGF1R, PDGFB, COL1A1, ITGB8, COL3A1, VAV3, PAK1, THBS1, COL5A2, ITGB3, AKT2, COL1A2, CCND2, IGF1, COL4A1, CCND1	ENSG00000197565, ENSG00000140443, ENSG00000100311, ENSG00000108821, ENSG00000105855, ENSG00000168542, ENSG00000134215, ENSG00000149269, ENSG00000137801, ENSG00000204262, ENSG00000056345, ENSG00000105221, ENSG00000164692, ENSG00000118971, ENSG00000017427, ENSG00000187498, ENSG00000110092
TGF-beta signaling pathway	hsa04350	10	4.76	E2F5, TGFBR1, SMAD2, ACVR2A, GDF6, THBS1, ACVR2B, ACVR1B, ACVR1C, ZFYVE16	ENSG00000133740, ENSG00000106799, ENSG00000175387, ENSG00000121989, ENSG00000156466, ENSG00000137801, ENSG00000114739, ENSG00000135503, ENSG00000123612, ENSG00000039319
Nucleotide sugars metabolism	hsa00520	2	4.74	TGDS, GALE	ENSG00000088451, ENSG00000117308
Chondroitin sulfate biosynthesis	hsa00532	4	4.17	B3GAT1, CHST3, B3GAT3, XYLT1	ENSG00000109956, ENSG00000122863, ENSG00000149541, ENSG00000103489
mTOR signaling pathway	hsa04150	6	3.59	TSC1, PRKAA2, ULK2, AKT2, RPS6KA3, IGF1	ENSG00000165699, ENSG00000162409, ENSG00000083290, ENSG00000105221, ENSG00000177189, ENSG00000017427
Prostate cancer	hsa05215	9	3.49	IGF1R, CDKN1A, PDGFB, E2F2, RB1, TP53, AKT2, IGF1, CCND1	ENSG00000140443, ENSG00000124762, ENSG00000100311, ENSG00000007968, ENSG00000139687, ENSG00000141510, ENSG00000105221, ENSG00000017427, ENSG00000110092
Glycan structures - biosynthesis 1	hsa01030	11	3.44	B3GNT1, NDST2, B3GAT1, GALNT2, GALNT1, CHST3, B3GAT3, GALNTL2, MGAT4A, GCNT4, XYLT1	ENSG00000174684, ENSG00000166507, ENSG00000109956, ENSG00000143641, ENSG00000141429, ENSG00000122863, ENSG00000149541, ENSG00000131386, ENSG00000071073, ENSG00000176928, ENSG00000103489
Wnt signaling pathway	hsa04310	12	2.78	APC2, NKD1, DVL3, VANGL2, SMAD2, TP53, WNT1, NLK, CCND2, FZD4, SENP2, CCND1	ENSG00000115266, ENSG00000140807, ENSG00000161202, ENSG00000162738, ENSG00000175387, ENSG00000141510, ENSG00000125084, ENSG00000087095, ENSG00000118971, ENSG00000174804, ENSG00000163904, ENSG00000110092
Small cell lung cancer	hsa05222	8	2.55	COL4A6, E2F2, RB1, TP53, AKT2, BCL2L1, COL4A1, CCND1	ENSG00000197565, ENSG00000007968, ENSG00000139687, ENSG00000141510, ENSG00000105221, ENSG00000171552, ENSG00000187498, ENSG00000110092
O-Glycan biosynthesis	hsa00512	4	2.52	GALNT2, GALNT1, GALNTL2, GCNT4	ENSG00000143641, ENSG00000141429, ENSG00000131386, ENSG00000176928
Amyotrophic lateral sclerosis (ALS)	hsa05030	3	2.4	TP53, NEFM, BCL2L1	ENSG00000141510, ENSG00000104722, ENSG00000171552
Streptomycin biosynthesis	hsa00521	2	2	TGDS, HK2	ENSG00000088451, ENSG00000159399
Cell cycle	hsa04110	9	1.87	CDKN1A, SMC1A, SMAD2, E2F2, RB1, TP53, CCND2, CDC25A, CCND1	ENSG00000124762, ENSG00000072501, ENSG00000175387, ENSG00000007968, ENSG00000139687, ENSG00000141510, ENSG00000118971, ENSG00000164045, ENSG00000110092
Cytokine-cytokine receptor interaction	hsa04060	17	1.86	EDA, TGFBR1, CCL7, PDGFB, CCL3, TNFSF9, TNFRSF1B, FASLG, IL13, CCR7, ACVR2A, OSMR, GHR, IL10, ACVR2B, ACVR1B, FAS	ENSG00000158813, ENSG00000106799, ENSG00000108688, ENSG00000100311, ENSG00000006075, ENSG00000125657, ENSG00000028137, ENSG00000117560, ENSG00000169194, ENSG00000126353, ENSG00000121989, ENSG00000145623, ENSG00000112964, ENSG00000136634, ENSG00000114739, ENSG00000135503, ENSG00000026103
Hematopoietic cell lineage	hsa04640	1	1.55	ITGB3	ENSG00000056345
Basal cell carcinoma	hsa05217	5	1.54	APC2, DVL3, TP53, WNT1, FZD4	ENSG00000115266, ENSG00000161202, ENSG00000141510, ENSG00000125084, ENSG00000174804
Type II diabetes mellitus	hsa04930	4	1.48	IRS2, SOCS4, CACNA1D, INSR	ENSG00000185950, ENSG00000180008, ENSG00000157388, ENSG00000171105
Non-small cell lung cancer	hsa05223	5	1.47	E2F2, RB1, TP53, AKT2, CCND1	ENSG00000007968, ENSG00000139687, ENSG00000141510, ENSG00000105221, ENSG00000110092
Notch signaling pathway	hsa04330	4	1.39	DTX2, DVL3, NUMBL, DTX4	ENSG00000091073, ENSG00000161202, ENSG00000105245, ENSG00000110042
Phosphatidylinositol signaling system	hsa04070	1	1.24	INPP5A	ENSG00000068383
Fc epsilon RI signaling pathway	hsa04664	6	1.22	GAB2, MAPK11, IL13, VAV3, AKT2, PLA2G3	ENSG00000033327, ENSG00000185386, ENSG00000169194, ENSG00000134215, ENSG00000105221, ENSG00000100078
Dentatorubropallidoluysian atrophy (DRPLA)	hsa05050	2	1.18	INSR, CASP3	ENSG00000171105, ENSG00000164305
Glycosphingolipid biosynthesis - globoseries	hsa00603	2	1.18	NAGA, ST8SIA1	ENSG00000198951, ENSG00000111728
Cell adhesion molecules (CAMs)	hsa04514	3	1.17	ICOS, ITGB8, CD86	ENSG00000163600, ENSG00000105855, ENSG00000114013
Complement and coagulation cascades	hsa04610	1	1.11	MASP1	ENSG00000127241
Regulation of actin cytoskeleton	hsa04810	13	1.1	APC2, PPP1R12B, WASL, PDGFB, ITGB8, VAV3, PAK1, SSH1, DIAPH2, FGF11, ITGB3, FGF5, RDX	ENSG00000115266, ENSG00000077157, ENSG00000106299, ENSG00000100311, ENSG00000105855, ENSG00000134215, ENSG00000149269, ENSG00000084112, ENSG00000147202, ENSG00000161958, ENSG00000056345, ENSG00000138675, ENSG00000137710
Jak-STAT signaling pathway	hsa04630	10	1.04	SOCS4, CBL, IL13, OSMR, GHR, IL10, AKT2, CCND2, BCL2L1, CCND1	ENSG00000180008, ENSG00000110395, ENSG00000169194, ENSG00000145623, ENSG00000112964, ENSG00000136634, ENSG00000105221, ENSG00000118971, ENSG00000171552, ENSG00000110092
Long-term potentiation	hsa04720	1	0.99	RPS6KA3	ENSG00000177189
Glycolysis / Gluconeogenesis	hsa00010	1	0.96	HK2	ENSG00000159399
Galactose metabolism	hsa00052	3	0.91	CAPN3, GALE, HK2	ENSG00000092529, ENSG00000117308, ENSG00000159399
Autoimmune thyroid disease	hsa05320	4	0.9	CD86, FASLG, IL10, FAS	ENSG00000114013, ENSG00000117560, ENSG00000136634, ENSG00000026103
Apoptosis	hsa04210	6	0.89	FASLG, TP53, AKT2, FAS, CASP3, BCL2L1	ENSG00000117560, ENSG00000141510, ENSG00000105221, ENSG00000026103, ENSG00000164305, ENSG00000171552
Insulin signaling pathway	hsa04910	9	0.89	PPARGC1A, IRS2, TSC1, SOCS4, CBL, PRKAA2, INSR, AKT2, PRKAB2	ENSG00000109819, ENSG00000185950, ENSG00000165699, ENSG00000180008, ENSG00000110395, ENSG00000162409, ENSG00000171105, ENSG00000105221, ENSG00000131791
Tryptophan metabolism	hsa00380	1	0.86	WARS2	ENSG00000116874
Leukocyte transendothelial migration	hsa04670	3	0.81	MAPK11, VAV3, MLLT4	ENSG00000185386, ENSG00000134215, ENSG00000130396
Glycerophospholipid metabolism	hsa00564	5	0.79	ETNK2, PCYT1B, PLA2G3, ETNK1, LYPLA3	ENSG00000143845, ENSG00000102230, ENSG00000100078, ENSG00000139163, ENSG00000103066
Tight junction	hsa04530	4	0.78	PARD6B, MLLT4, AKT2, EPB41	ENSG00000124171, ENSG00000130396, ENSG00000105221, ENSG00000159023
Axon guidance	hsa04360	8	0.76	SRGAP3, EPHA4, SEMA4C, PAK1, SEMA4G, UNC5A, NTN1, SEMA4F	ENSG00000196220, ENSG00000116106, ENSG00000168758, ENSG00000149269, ENSG00000095539, ENSG00000113763, ENSG00000065320, ENSG00000135622
Arachidonic acid metabolism	hsa00590	1	0.74	PLA2G3	ENSG00000100078
Hedgehog signaling pathway	hsa04340	1	0.74	WNT1	ENSG00000125084
Calcium signaling pathway	hsa04020	10	0.69	ADRB2, SLC8A2, ADRB3, ATP2B4, CACNA1D, P2RX1, ADCY9, ADRB1, HTR4, GNAL	ENSG00000169252, ENSG00000118160, ENSG00000188778, ENSG00000058668, ENSG00000157388, ENSG00000108405, ENSG00000162104, ENSG00000043591, ENSG00000164270, ENSG00000141404
Endometrial cancer	hsa05213	4	0.64	APC2, TP53, AKT2, CCND1	ENSG00000115266, ENSG00000141510, ENSG00000105221, ENSG00000110092
T cell receptor signaling pathway	hsa04660	6	0.62	ICOS, CBL, VAV3, PAK1, IL10, AKT2	ENSG00000163600, ENSG00000110395, ENSG00000134215, ENSG00000149269, ENSG00000136634, ENSG00000105221
Pathogenic Escherichia coli infection - EHEC	hsa05130	1	0.61	WASL	ENSG00000106299
Pathogenic Escherichia coli infection - EPEC	hsa05131	1	0.61	WASL	ENSG00000106299
SNARE interactions in vesicular transport	hsa04130	3	0.58	SNAP23, STX17, STX3	ENSG00000092531, ENSG00000136874, ENSG00000166900
Aminoacyl-tRNA biosynthesis	hsa00970	3	0.53	QARS, WARS2, MARS2	ENSG00000172053, ENSG00000116874, ENSG00000152428
Inositol phosphate metabolism	hsa00562	1	0.51	INPP5A	ENSG00000068383
Androgen and estrogen metabolism	hsa00150	1	0.48	CYP19A1	ENSG00000137869
Glycosphingolipid biosynthesis - neo-lactoseries	hsa00602	2	0.47	B3GNT1, ST8SIA1	ENSG00000174684, ENSG00000111728
Polyunsaturated fatty acid biosynthesis	hsa01040	2	0.47	SCD, YOD1	ENSG00000099194, ENSG00000180667
RNA polymerase	hsa03020	1	0.47	POLR2D	ENSG00000144231
Parkinson's disease	hsa05020	1	0.47	UBE2G2	ENSG00000184787
GnRH signaling pathway	hsa04912	6	0.46	MAP3K1, MAPK11, CACNA1D, MAP3K3, ADCY9, PLA2G3	ENSG00000095015, ENSG00000185386, ENSG00000157388, ENSG00000198909, ENSG00000162104, ENSG00000100078
Fatty acid metabolism	hsa00071	1	0.45	ACSL6	ENSG00000164398
Gap junction	hsa04540	3	0.44	PDGFB, ADCY9, ADRB1	ENSG00000100311, ENSG00000162104, ENSG00000043591
Type I diabetes mellitus	hsa04940	3	0.43	CD86, FASLG, FAS	ENSG00000114013, ENSG00000117560, ENSG00000026103
Butanoate metabolism	hsa00650	1	0.42	L2HGDH	ENSG00000087299
Heparan sulfate biosynthesis	hsa00534	1	0.42	NDST2	ENSG00000166507
Glycosylphosphatidylinositol(GPI)-anchor	hsa00563	1	0.42	PIGA	ENSG00000165195
Methionine metabolism	hsa00271	1	0.42	MARS2	ENSG00000152428
Cholera - Infection	hsa05110	3	0.34	ARL4D, ERO1L, ADCY9	ENSG00000175906, ENSG00000197930, ENSG00000162104
Nicotinate and nicotinamide metabolism	hsa00760	1	0.34	NNT	ENSG00000112992
Aminophosphonate metabolism	hsa00440	1	0.33	PCYT1B	ENSG00000102230
N-Glycan biosynthesis	hsa00510	1	0.32	MGAT4A	ENSG00000071073
Fructose and mannose metabolism	hsa00051	2	0.32	UGCGL1, HK2	ENSG00000136731, ENSG00000159399
ABC transporters - General	hsa02010	2	0.3	ABCC5, ABCB9	ENSG00000114770, ENSG00000150967
Toll-like receptor signaling pathway	hsa04620	6	0.3	IKBKE, MAP3K7IP2, CCL3, CD86, MAPK11, AKT2	ENSG00000143466, ENSG00000055208, ENSG00000006075, ENSG00000114013, ENSG00000185386, ENSG00000105221
Nitrogen metabolism	hsa00910	1	0.29	AMT	ENSG00000145020
Glycosphingolipid biosynthesis - ganglioseries	hsa00604	1	0.28	ST8SIA1	ENSG00000111728
Glycosaminoglycan degradation	hsa00531	1	0.28	GNS	ENSG00000135677
Sphingolipid metabolism	hsa00600	2	0.26	ASAH3L, GALC	ENSG00000177076, ENSG00000054983
alpha-Linolenic acid metabolism	hsa00592	1	0.24	PLA2G3	ENSG00000100078
Pyrimidine metabolism	hsa00240	5	0.24	NME4, CANT1, RRM2, POLR2D, NME6	ENSG00000103200, ENSG00000171302, ENSG00000171848, ENSG00000144231, ENSG00000172113
One carbon pool by folate	hsa00670	1	0.24	AMT	ENSG00000145020
Keratan sulfate biosynthesis	hsa00533	1	0.24	B3GNT1	ENSG00000174684
Neurodegenerative Diseases	hsa01510	2	0.22	CASP3, BCL2L1	ENSG00000164305, ENSG00000171552
Ubiquitin mediated proteolysis	hsa04120	5	0.22	UBE2G2, RNF7, MAP3K1, CBL, CDC34	ENSG00000184787, ENSG00000114125, ENSG00000095015, ENSG00000110395, ENSG00000099804
Epithelial cell signaling in Helicobacter pylori	hsa05120	3	0.2	MAPK11, PAK1, CASP3	ENSG00000185386, ENSG00000149269, ENSG00000164305
Folate biosynthesis	hsa00790	1	0.19	DDX19A	ENSG00000168872
Dorso-ventral axis formation	hsa04320	1	0.19	SPIRE1	ENSG00000134278
Glycan structures - biosynthesis 2	hsa01031	3	0.18	B3GNT1, ST8SIA1, PIGA	ENSG00000174684, ENSG00000111728, ENSG00000165195
B cell receptor signaling pathway	hsa04662	2	0.18	VAV3, AKT2	ENSG00000134215, ENSG00000105221
Glycine, serine and threonine metabolism	hsa00260	2	0.16	GATM, AMT	ENSG00000171766, ENSG00000145020
ErbB signaling pathway	hsa04012	5	0.14	CDKN1A, CBL, PAK1, ABL2, AKT2	ENSG00000124762, ENSG00000110395, ENSG00000149269, ENSG00000143322, ENSG00000105221
Benzoate degradation via CoA ligation	hsa00632	1	0.14	YOD1	ENSG00000180667
Alzheimer's disease	hsa05010	2	0.14	BACE2, CASP3	ENSG00000182240, ENSG00000164305
Circadian rhythm	hsa04710	1	0.14	CRY2	ENSG00000121671
Asthma	hsa05310	2	0.14	IL13, IL10	ENSG00000169194, ENSG00000136634
Arginine and proline metabolism	hsa00330	2	0.13	P4HA2, GATM	ENSG00000072682, ENSG00000171766
Regulation of autophagy	hsa04140	2	0.1	PRKAA2, ULK2	ENSG00000162409, ENSG00000083290
Glycan structures - degradation	hsa01032	1	0.1	GNS	ENSG00000135677
Limonene and pinene degradation	hsa00903	1	0.1	YOD1	ENSG00000180667
Citrate cycle (TCA cycle)	hsa00020	1	0.1	SUCLG2	ENSG00000172340
Aminosugars metabolism	hsa00530	1	0.1	HK2	ENSG00000159399
Thyroid cancer	hsa05216	2	0.1	TP53, CCND1	ENSG00000141510, ENSG00000110092
Neuroactive ligand-receptor interaction	hsa04080	12	0.09	GRIN3A, ADRB2, ADRB3, GRIK2, OPRM1, P2RX1, GABRA6, GHR, GABBR2, ADRB1, HTR4, HTR1E	ENSG00000198785, ENSG00000169252, ENSG00000188778, ENSG00000164418, ENSG00000112038, ENSG00000108405, ENSG00000145863, ENSG00000112964, ENSG00000136928, ENSG00000043591, ENSG00000164270, ENSG00000168830
Propanoate metabolism	hsa00640	1	0.09	SUCLG2	ENSG00000172340
Renal cell carcinoma	hsa05211	3	0.09	PDGFB, PAK1, AKT2	ENSG00000100311, ENSG00000149269, ENSG00000105221
Starch and sucrose metabolism	hsa00500	3	0.09	DDX19A, CAPN3, HK2	ENSG00000168872, ENSG00000092529, ENSG00000159399
PPAR signaling pathway	hsa03320	4	0.09	SCD, OLR1, ACSL6, PPARA	ENSG00000099194, ENSG00000173391, ENSG00000164398, ENSG00000186951
Glycerolipid metabolism	hsa00561	2	0.09	MGLL, UGCGL1	ENSG00000074416, ENSG00000136731
Acute myeloid leukemia	hsa05221	2	0.08	AKT2, CCND1	ENSG00000105221, ENSG00000110092
VEGF signaling pathway	hsa04370	3	0.07	MAPK11, AKT2, PLA2G3	ENSG00000185386, ENSG00000105221, ENSG00000100078
Natural killer cell mediated cytotoxicity	hsa04650	5	0.07	FASLG, VAV3, PAK1, FAS, CASP3	ENSG00000117560, ENSG00000134215, ENSG00000149269, ENSG00000026103, ENSG00000164305
Melanogenesis	hsa04916	5	0.07	DVL3, EDN1, WNT1, ADCY9, FZD4	ENSG00000161202, ENSG00000078401, ENSG00000125084, ENSG00000162104, ENSG00000174804
Base excision repair	hsa03410	2	0.06	POLL, SMUG1	ENSG00000166169, ENSG00000123415
Huntington's disease	hsa05040	2	0.06	TP53, CASP3	ENSG00000141510, ENSG00000164305
Purine metabolism	hsa00230	6	0.04	NME4, CANT1, RRM2, ADCY9, POLR2D, NME6	ENSG00000103200, ENSG00000171302, ENSG00000171848, ENSG00000162104, ENSG00000144231, ENSG00000172113
Urea cycle and metabolism of amino groups	hsa00220	1	0.03	GATM	ENSG00000171766
Olfactory transduction	hsa04740	2	0.03	ADRBK2, GNAL	ENSG00000100077, ENSG00000141404
Glutamate metabolism	hsa00251	1	0.03	QARS	ENSG00000172053
Basal transcription factors	hsa03022	2	0.03	GTF2I, TAF9B	ENSG00000077809, ENSG00000187325
Cell Communication	hsa01430	7	0.03	COL4A6, COL1A1, COL3A1, THBS1, COL5A2, COL1A2, COL4A1	ENSG00000197565, ENSG00000108821, ENSG00000168542, ENSG00000137801, ENSG00000204262, ENSG00000164692, ENSG00000187498
Selenoamino acid metabolism	hsa00450	1	0.03	MARS2	ENSG00000152428
Long-term depression	hsa04730	3	0.01	IGF1R, PLA2G3, IGF1	ENSG00000140443, ENSG00000100078, ENSG00000017427
Linoleic acid metabolism	hsa00591	1	0	PLA2G3	ENSG00000100078
Ether lipid metabolism	hsa00565	1	0	PLA2G3	ENSG00000100078
>hsa-let-7e_predicted_targets_microT_4
MAPK signaling pathway	hsa04010	25	11.81	MAP4K3, MAP4K4, DUSP4, MAPK8, TGFBR1, MAP3K1, PDGFB, MAP3K7IP2, DUSP9, FASLG, FLNA, CACNA1D, DUSP16, MAP3K3, TP53, FGF11, PPP3CA, ACVR1B, PLA2G3, NLK, DUSP1, NGFB, ACVR1C, RPS6KA3, CASP3	ENSG00000011566, ENSG00000071054, ENSG00000120875, ENSG00000107643, ENSG00000106799, ENSG00000095015, ENSG00000100311, ENSG00000055208, ENSG00000130829, ENSG00000117560, ENSG00000196924, ENSG00000157388, ENSG00000111266, ENSG00000198909, ENSG00000141510, ENSG00000161958, ENSG00000138814, ENSG00000135503, ENSG00000100078, ENSG00000087095, ENSG00000120129, ENSG00000134259, ENSG00000123612, ENSG0000…
ECM-receptor interaction	hsa04512	10	7.03	COL4A6, ITGB8, COL3A1, FNDC3A, THBS1, COL5A2, ITGB3, COL1A2, COL4A1, COL11A1	ENSG00000197565, ENSG00000105855, ENSG00000168542, ENSG00000102531, ENSG00000137801, ENSG00000204262, ENSG00000056345, ENSG00000164692, ENSG00000187498, ENSG00000060718
p53 signaling pathway	hsa04115	9	7.02	RRM2, STEAP3, TP53, THBS1, CCND2, PMAIP1, IGF1, CASP3, CCND1	ENSG00000171848, ENSG00000115107, ENSG00000141510, ENSG00000137801, ENSG00000118971, ENSG00000141682, ENSG00000017427, ENSG00000164305, ENSG00000110092
Focal adhesion	hsa04510	17	6.09	MAPK8, COL4A6, IGF1R, PDGFB, ITGB8, COL3A1, FLNA, VAV3, THBS1, COL5A2, ITGB3, COL1A2, CCND2, IGF1, COL4A1, CCND1, COL11A1	ENSG00000107643, ENSG00000197565, ENSG00000140443, ENSG00000100311, ENSG00000105855, ENSG00000168542, ENSG00000196924, ENSG00000134215, ENSG00000137801, ENSG00000204262, ENSG00000056345, ENSG00000164692, ENSG00000118971, ENSG00000017427, ENSG00000187498, ENSG00000110092, ENSG00000060718
Amyotrophic lateral sclerosis (ALS)	hsa05030	4	5.84	TP53, PPP3CA, NEFM, BCL2L1	ENSG00000141510, ENSG00000138814, ENSG00000104722, ENSG00000171552
Type II diabetes mellitus	hsa04930	6	5.78	IRS2, SOCS1, MAPK8, SOCS4, CACNA1D, INSR	ENSG00000185950, ENSG00000185338, ENSG00000107643, ENSG00000180008, ENSG00000157388, ENSG00000171105
Calcium signaling pathway	hsa04020	15	5.74	PDE1C, ADRB2, ADRB3, ATP2B4, ATP2A2, ATP2B3, CACNA1D, ATP2B1, ENSG00000198668, ADCY9, PPP3CA, ADRB1, HTR4, GNAL, SLC25A4	ENSG00000154678, ENSG00000169252, ENSG00000188778, ENSG00000058668, ENSG00000174437, ENSG00000067842, ENSG00000157388, ENSG00000070961, ENSG00000198668, ENSG00000162104, ENSG00000138814, ENSG00000043591, ENSG00000164270, ENSG00000141404, ENSG00000151729
TGF-beta signaling pathway	hsa04350	10	5.73	CHRD, E2F5, TGFBR1, ACVR2A, GDF6, THBS1, ACVR2B, ACVR1B, ACVR1C, ZFYVE16	ENSG00000090539, ENSG00000133740, ENSG00000106799, ENSG00000121989, ENSG00000156466, ENSG00000137801, ENSG00000114739, ENSG00000135503, ENSG00000123612, ENSG00000039319
Bladder cancer	hsa05219	6	5.13	DAPK1, IL8, RB1, TP53, THBS1, CCND1	ENSG00000196730, ENSG00000169429, ENSG00000139687, ENSG00000141510, ENSG00000137801, ENSG00000110092
Colorectal cancer	hsa05210	9	4.59	MAPK8, TGFBR1, IGF1R, TP53, ACVR1B, ACVR1C, FZD4, CASP3, CCND1	ENSG00000107643, ENSG00000106799, ENSG00000140443, ENSG00000141510, ENSG00000135503, ENSG00000123612, ENSG00000174804, ENSG00000164305, ENSG00000110092
Adherens junction	hsa04520	8	4.51	TGFBR1, IGF1R, WASL, ACP1, INSR, ACVR1B, NLK, ACVR1C	ENSG00000106799, ENSG00000140443, ENSG00000106299, ENSG00000143727, ENSG00000171105, ENSG00000135503, ENSG00000087095, ENSG00000123612
Pancreatic cancer	hsa05212	8	4.39	MAPK8, TGFBR1, RB1, TP53, ACVR1B, ACVR1C, BCL2L1, CCND1	ENSG00000107643, ENSG00000106799, ENSG00000139687, ENSG00000141510, ENSG00000135503, ENSG00000123612, ENSG00000171552, ENSG00000110092
Chronic myeloid leukemia	hsa05220	8	4.04	TGFBR1, CBL, RB1, TP53, ACVR1B, ACVR1C, BCL2L1, CCND1	ENSG00000106799, ENSG00000110395, ENSG00000139687, ENSG00000141510, ENSG00000135503, ENSG00000123612, ENSG00000171552, ENSG00000110092
Glioma	hsa05214	7	3.83	IGF1R, PDGFB, RB1, ENSG00000198668, TP53, IGF1, CCND1	ENSG00000140443, ENSG00000100311, ENSG00000139687, ENSG00000198668, ENSG00000141510, ENSG00000017427, ENSG00000110092
Huntington's disease	hsa05040	4	3.12	NCOR1, ENSG00000198668, TP53, CASP3	ENSG00000141027, ENSG00000198668, ENSG00000141510, ENSG00000164305
Melanoma	hsa05218	7	2.99	IGF1R, PDGFB, RB1, TP53, FGF11, IGF1, CCND1	ENSG00000140443, ENSG00000100311, ENSG00000139687, ENSG00000141510, ENSG00000161958, ENSG00000017427, ENSG00000110092
O-Glycan biosynthesis	hsa00512	4	2.95	GALNT2, GALNT1, GALNTL2, GCNT4	ENSG00000143641, ENSG00000141429, ENSG00000131386, ENSG00000176928
Cytokine-cytokine receptor interaction	hsa04060	17	2.68	EDA, TGFBR1, PDGFB, CCL3, IL8, TNFSF9, TNFRSF1B, FASLG, IL13, CCR7, ACVR2A, OSMR, IL6, GHR, IL10, ACVR2B, ACVR1B	ENSG00000158813, ENSG00000106799, ENSG00000100311, ENSG00000006075, ENSG00000169429, ENSG00000125657, ENSG00000028137, ENSG00000117560, ENSG00000169194, ENSG00000126353, ENSG00000121989, ENSG00000145623, ENSG00000136244, ENSG00000112964, ENSG00000136634, ENSG00000114739, ENSG00000135503
Wnt signaling pathway	hsa04310	11	2.59	MAPK8, NKD1, VANGL2, TP53, WNT1, PPP3CA, NLK, CCND2, FZD4, SENP2, CCND1	ENSG00000107643, ENSG00000140807, ENSG00000162738, ENSG00000141510, ENSG00000125084, ENSG00000138814, ENSG00000087095, ENSG00000118971, ENSG00000174804, ENSG00000163904, ENSG00000110092
mTOR signaling pathway	hsa04150	5	2.48	TSC1, ENSG00000164327, ULK2, RPS6KA3, IGF1	ENSG00000165699, ENSG00000164327, ENSG00000083290, ENSG00000177189, ENSG00000017427
Jak-STAT signaling pathway	hsa04630	11	2.29	SOCS1, SOCS4, CBL, IL13, OSMR, IL6, GHR, IL10, CCND2, BCL2L1, CCND1	ENSG00000185338, ENSG00000180008, ENSG00000110395, ENSG00000169194, ENSG00000145623, ENSG00000136244, ENSG00000112964, ENSG00000136634, ENSG00000118971, ENSG00000171552, ENSG00000110092
Glycan structures - biosynthesis 1	hsa01030	9	2.1	B3GNT1, NDST2, GALNT2, GALNT1, CHST3, GALNTL2, MGAT4A, GCNT4, XYLT1	ENSG00000174684, ENSG00000166507, ENSG00000143641, ENSG00000141429, ENSG00000122863, ENSG00000131386, ENSG00000071073, ENSG00000176928, ENSG00000103489
Leukocyte transendothelial migration	hsa04670	1	2.08	VAV3	ENSG00000134215
Adipocytokine signaling pathway	hsa04920	6	1.91	PPARGC1A, IRS2, MAPK8, TNFRSF1B, ACSL6, PPARA	ENSG00000109819, ENSG00000185950, ENSG00000107643, ENSG00000028137, ENSG00000164398, ENSG00000186951
Tight junction	hsa04530	2	1.83	ASH1L, PARD6B	ENSG00000116539, ENSG00000124171
GnRH signaling pathway	hsa04912	7	1.5	MAPK8, MAP3K1, CACNA1D, ENSG00000198668, MAP3K3, ADCY9, PLA2G3	ENSG00000107643, ENSG00000095015, ENSG00000157388, ENSG00000198668, ENSG00000198909, ENSG00000162104, ENSG00000100078
Dentatorubropallidoluysian atrophy (DRPLA)	hsa05050	2	1.38	INSR, CASP3	ENSG00000171105, ENSG00000164305
Insulin signaling pathway	hsa04910	9	1.31	PPARGC1A, IRS2, SOCS1, MAPK8, TSC1, SOCS4, CBL, ENSG00000198668, INSR	ENSG00000109819, ENSG00000185950, ENSG00000185338, ENSG00000107643, ENSG00000165699, ENSG00000180008, ENSG00000110395, ENSG00000198668, ENSG00000171105
Toll-like receptor signaling pathway	hsa04620	7	1.23	MAPK8, IKBKE, MAP3K7IP2, CCL3, IL8, CD86, IL6	ENSG00000107643, ENSG00000143466, ENSG00000055208, ENSG00000006075, ENSG00000169429, ENSG00000114013, ENSG00000136244
Olfactory transduction	hsa04740	3	1.22	PDE1C, ENSG00000198668, GNAL	ENSG00000154678, ENSG00000198668, ENSG00000141404
Apoptosis	hsa04210	6	1.22	FASLG, TP53, PPP3CA, NGFB, CASP3, BCL2L1	ENSG00000117560, ENSG00000141510, ENSG00000138814, ENSG00000134259, ENSG00000164305, ENSG00000171552
Novobiocin biosynthesis	hsa00401	1	1.19	TAT	ENSG00000198650
Ether lipid metabolism	hsa00565	3	1.13	PAFAH2, AGPAT6, PLA2G3	ENSG00000158006, ENSG00000158669, ENSG00000100078
Glycerophospholipid metabolism	hsa00564	5	1.08	PCYT1B, AGPAT6, PLA2G3, ETNK1, LYPLA3	ENSG00000102230, ENSG00000158669, ENSG00000100078, ENSG00000139163, ENSG00000103066
Small cell lung cancer	hsa05222	6	1.08	COL4A6, RB1, TP53, BCL2L1, COL4A1, CCND1	ENSG00000197565, ENSG00000139687, ENSG00000141510, ENSG00000171552, ENSG00000187498, ENSG00000110092
Basal transcription factors	hsa03022	3	1.05	GTF2I, TAF9B, TAF5	ENSG00000077809, ENSG00000187325, ENSG00000148835
Renal cell carcinoma	hsa05211	1	0.99	PDGFB	ENSG00000100311
Starch and sucrose metabolism	hsa00500	1	0.99	DDX19A	ENSG00000168872
Prostate cancer	hsa05215	6	0.96	IGF1R, PDGFB, RB1, TP53, IGF1, CCND1	ENSG00000140443, ENSG00000100311, ENSG00000139687, ENSG00000141510, ENSG00000017427, ENSG00000110092
Basal cell carcinoma	hsa05217	4	0.83	TP53, WNT1, PTCH1, FZD4	ENSG00000141510, ENSG00000125084, ENSG00000185920, ENSG00000174804
SNARE interactions in vesicular transport	hsa04130	3	0.78	SNAP23, STX17, STX3	ENSG00000092531, ENSG00000136874, ENSG00000166900
Methionine metabolism	hsa00271	2	0.77	TAT, MARS2	ENSG00000198650, ENSG00000152428
Tyrosine metabolism	hsa00350	1	0.67	TAT	ENSG00000198650
Acute myeloid leukemia	hsa05221	1	0.61	CCND1	ENSG00000110092
Alkaloid biosynthesis I	hsa00950	1	0.61	TAT	ENSG00000198650
Nucleotide sugars metabolism	hsa00520	1	0.61	GALE	ENSG00000117308
Polyunsaturated fatty acid biosynthesis	hsa01040	2	0.61	SCD, YOD1	ENSG00000099194, ENSG00000180667
Arachidonic acid metabolism	hsa00590	1	0.58	PLA2G3	ENSG00000100078
Hematopoietic cell lineage	hsa04640	2	0.56	IL6, ITGB3	ENSG00000136244, ENSG00000056345
Notch signaling pathway	hsa04330	3	0.56	DTX2, NUMBL, DTX4	ENSG00000091073, ENSG00000105245, ENSG00000110042
Chondroitin sulfate biosynthesis	hsa00532	2	0.54	CHST3, XYLT1	ENSG00000122863, ENSG00000103489
Pathogenic Escherichia coli infection - EHEC	hsa05130	1	0.47	WASL	ENSG00000106299
gamma-Hexachlorocyclohexane degradation	hsa00361	1	0.47	ACP1	ENSG00000143727
Pathogenic Escherichia coli infection - EPEC	hsa05131	1	0.47	WASL	ENSG00000106299
Nicotinate and nicotinamide metabolism	hsa00760	1	0.47	NT5C2	ENSG00000076685
Glycosphingolipid biosynthesis - neo-lactoseries	hsa00602	1	0.43	B3GNT1	ENSG00000174684
Nitrogen metabolism	hsa00910	1	0.41	AMT	ENSG00000145020
Inositol phosphate metabolism	hsa00562	1	0.38	INPP5A	ENSG00000068383
Heparan sulfate biosynthesis	hsa00534	1	0.35	NDST2	ENSG00000166507
Glycosylphosphatidylinositol(GPI)-anchor	hsa00563	1	0.35	PIGA	ENSG00000165195
Androgen and estrogen metabolism	hsa00150	1	0.35	CYP19A1	ENSG00000137869
Cell adhesion molecules (CAMs)	hsa04514	4	0.34	CD276, ICOS, ITGB8, CD86	ENSG00000103855, ENSG00000163600, ENSG00000105855, ENSG00000114013
Fatty acid metabolism	hsa00071	1	0.32	ACSL6	ENSG00000164398
Phosphatidylinositol signaling system	hsa04070	2	0.31	INPP5A, ENSG00000198668	ENSG00000068383, ENSG00000198668
Phenylalanine metabolism	hsa00360	1	0.3	TAT	ENSG00000198650
Glycine, serine and threonine metabolism	hsa00260	3	0.3	GATM, AGXT2, AMT	ENSG00000171766, ENSG00000113492, ENSG00000145020
Dorso-ventral axis formation	hsa04320	1	0.3	SPIRE1	ENSG00000134278
VEGF signaling pathway	hsa04370	2	0.29	PPP3CA, PLA2G3	ENSG00000138814, ENSG00000100078
Butanoate metabolism	hsa00650	1	0.29	L2HGDH	ENSG00000087299
T cell receptor signaling pathway	hsa04660	5	0.29	ICOS, CBL, VAV3, IL10, PPP3CA	ENSG00000163600, ENSG00000110395, ENSG00000134215, ENSG00000136634, ENSG00000138814
Natural killer cell mediated cytotoxicity	hsa04650	4	0.29	FASLG, VAV3, PPP3CA, CASP3	ENSG00000117560, ENSG00000134215, ENSG00000138814, ENSG00000164305
Cell cycle	hsa04110	6	0.27	SMC1A, RB1, TP53, CCND2, CDC25A, CCND1	ENSG00000072501, ENSG00000139687, ENSG00000141510, ENSG00000118971, ENSG00000164045, ENSG00000110092
Autoimmune thyroid disease	hsa05320	3	0.27	CD86, FASLG, IL10	ENSG00000114013, ENSG00000117560, ENSG00000136634
Aminophosphonate metabolism	hsa00440	1	0.26	PCYT1B	ENSG00000102230
PPAR signaling pathway	hsa03320	4	0.26	SCD, OLR1, ACSL6, PPARA	ENSG00000099194, ENSG00000173391, ENSG00000164398, ENSG00000186951
Gap junction	hsa04540	3	0.25	PDGFB, ADCY9, ADRB1	ENSG00000100311, ENSG00000162104, ENSG00000043591
Benzoate degradation via CoA ligation	hsa00632	1	0.25	YOD1	ENSG00000180667
Alzheimer's disease	hsa05010	2	0.25	IDE, CASP3	ENSG00000119912, ENSG00000164305
Cell Communication	hsa01430	7	0.25	COL4A6, COL3A1, THBS1, COL5A2, COL1A2, COL4A1, COL11A1	ENSG00000197565, ENSG00000168542, ENSG00000137801, ENSG00000204262, ENSG00000164692, ENSG00000187498, ENSG00000060718
Asthma	hsa05310	2	0.25	IL13, IL10	ENSG00000169194, ENSG00000136634
ABC transporters - General	hsa02010	2	0.23	ABCC5, ABCB9	ENSG00000114770, ENSG00000150967
Glycerolipid metabolism	hsa00561	3	0.23	MGLL, UGCGL1, AGPAT6	ENSG00000074416, ENSG00000136731, ENSG00000158669
Riboflavin metabolism	hsa00740	1	0.22	ACP1	ENSG00000143727
Regulation of autophagy	hsa04140	1	0.21	ULK2	ENSG00000083290
Limonene and pinene degradation	hsa00903	1	0.21	YOD1	ENSG00000180667
Citrate cycle (TCA cycle)	hsa00020	2	0.21	SUCLG2, IDH2	ENSG00000172340, ENSG00000182054
Thyroid cancer	hsa05216	2	0.21	TP53, CCND1	ENSG00000141510, ENSG00000110092
Cholera - Infection	hsa05110	2	0.2	ERO1L, ADCY9	ENSG00000197930, ENSG00000162104
N-Glycan biosynthesis	hsa00510	1	0.2	MGAT4A	ENSG00000071073
Fructose and mannose metabolism	hsa00051	1	0.2	UGCGL1	ENSG00000136731
alpha-Linolenic acid metabolism	hsa00592	1	0.17	PLA2G3	ENSG00000100078
One carbon pool by folate	hsa00670	1	0.17	AMT	ENSG00000145020
Epithelial cell signaling in Helicobacter pylori	hsa05120	3	0.17	MAPK8, IL8, CASP3	ENSG00000107643, ENSG00000169429, ENSG00000164305
Keratan sulfate biosynthesis	hsa00533	1	0.17	B3GNT1	ENSG00000174684
Purine metabolism	hsa00230	6	0.16	PDE1C, NME4, RRM2, NT5C2, ADCY9, NME6	ENSG00000154678, ENSG00000103200, ENSG00000171848, ENSG00000076685, ENSG00000162104, ENSG00000172113
Sphingolipid metabolism	hsa00600	1	0.14	GALC	ENSG00000054983
Phenylalanine, tyrosine and tryptophan biosynthesis	hsa00400	1	0.14	TAT	ENSG00000198650
Type I diabetes mellitus	hsa04940	2	0.14	CD86, FASLG	ENSG00000114013, ENSG00000117560
Urea cycle and metabolism of amino groups	hsa00220	1	0.13	GATM	ENSG00000171766
ErbB signaling pathway	hsa04012	3	0.13	MAPK8, CBL, ABL2	ENSG00000107643, ENSG00000110395, ENSG00000143322
Selenoamino acid metabolism	hsa00450	1	0.13	MARS2	ENSG00000152428
Long-term depression	hsa04730	3	0.13	IGF1R, PLA2G3, IGF1	ENSG00000140443, ENSG00000100078, ENSG00000017427
Long-term potentiation	hsa04720	3	0.12	ENSG00000198668, PPP3CA, RPS6KA3	ENSG00000198668, ENSG00000138814, ENSG00000177189
Neurodegenerative Diseases	hsa01510	2	0.11	CASP3, BCL2L1	ENSG00000164305, ENSG00000171552
Fc epsilon RI signaling pathway	hsa04664	4	0.11	MAPK8, IL13, VAV3, PLA2G3	ENSG00000107643, ENSG00000169194, ENSG00000134215, ENSG00000100078
Endometrial cancer	hsa05213	2	0.11	TP53, CCND1	ENSG00000141510, ENSG00000110092
Glutathione metabolism	hsa00480	1	0.11	IDH2	ENSG00000182054
Lysine degradation	hsa00310	1	0.11	SETDB1	ENSG00000143379
Galactose metabolism	hsa00052	1	0.09	GALE	ENSG00000117308
Linoleic acid metabolism	hsa00591	1	0.09	PLA2G3	ENSG00000100078
Melanogenesis	hsa04916	5	0.09	EDN1, ENSG00000198668, WNT1, ADCY9, FZD4	ENSG00000078401, ENSG00000198668, ENSG00000125084, ENSG00000162104, ENSG00000174804
Regulation of actin cytoskeleton	hsa04810	9	0.08	WASL, PDGFB, ITGB8, VAV3, SSH1, DIAPH2, FGF11, ITGB3, RDX	ENSG00000106299, ENSG00000100311, ENSG00000105855, ENSG00000134215, ENSG00000084112, ENSG00000147202, ENSG00000161958, ENSG00000056345, ENSG00000137710
Neuroactive ligand-receptor interaction	hsa04080	10	0.08	ADRB2, THRA, ADRB3, GRIK2, OPRM1, GHR, GABBR2, ADRB1, HTR4, HTR1E	ENSG00000169252, ENSG00000126351, ENSG00000188778, ENSG00000164418, ENSG00000112038, ENSG00000112964, ENSG00000136928, ENSG00000043591, ENSG00000164270, ENSG00000168830
Prion disease	hsa05060	1	0.08	IL6	ENSG00000136244
Folate biosynthesis	hsa00790	1	0.08	DDX19A	ENSG00000168872
Circadian rhythm	hsa04710	1	0.08	CRY2	ENSG00000121671
Aminoacyl-tRNA biosynthesis	hsa00970	1	0.08	MARS2	ENSG00000152428
Axon guidance	hsa04360	5	0.07	EPHA4, SEMA4C, SEMA4G, PPP3CA, SEMA4F	ENSG00000116106, ENSG00000168758, ENSG00000095539, ENSG00000138814, ENSG00000135622
Non-small cell lung cancer	hsa05223	3	0.06	RB1, TP53, CCND1	ENSG00000139687, ENSG00000141510, ENSG00000110092
Hedgehog signaling pathway	hsa04340	2	0.06	WNT1, PTCH1	ENSG00000125084, ENSG00000185920
Pyrimidine metabolism	hsa00240	4	0.05	NME4, RRM2, NT5C2, NME6	ENSG00000103200, ENSG00000171848, ENSG00000076685, ENSG00000172113
Glycan structures - biosynthesis 2	hsa01031	2	0.05	B3GNT1, PIGA	ENSG00000174684, ENSG00000165195
B cell receptor signaling pathway	hsa04662	2	0.05	VAV3, PPP3CA	ENSG00000134215, ENSG00000138814
Arginine and proline metabolism	hsa00330	2	0.03	P4HA2, GATM	ENSG00000072682, ENSG00000171766
Ubiquitin mediated proteolysis	hsa04120	6	0.02	RNF7, SOCS1, MAP3K1, CBL, CDC34, KLHL13	ENSG00000114125, ENSG00000185338, ENSG00000095015, ENSG00000110395, ENSG00000099804, ENSG00000003096
Alanine and aspartate metabolism	hsa00252	2	0.02	AGXT2, DDO	ENSG00000113492, ENSG00000203797
Reductive carboxylate cycle (CO2 fixation)	hsa00720	1	0.01	IDH2	ENSG00000182054
Propanoate metabolism	hsa00640	1	0	SUCLG2	ENSG00000172340
>hsa-let-7e_predicted_targets_PicTar
MAPK signaling pathway	hsa04010	21	11.87	MAP4K3, MAP4K4, DUSP4, CSDE1, TGFBR1, PDGFB, MAP3K7IP2, DUSP9, FASLG, CACNA1D, DUSP16, MAP3K3, PAK1, FGF11, PPP3CA, ACVR1B, PLA2G3, NLK, DUSP1, ACVR1C, CASP3	ENSG00000011566, ENSG00000071054, ENSG00000120875, ENSG00000009307, ENSG00000106799, ENSG00000100311, ENSG00000055208, ENSG00000130829, ENSG00000117560, ENSG00000157388, ENSG00000111266, ENSG00000198909, ENSG00000149269, ENSG00000161958, ENSG00000138814, ENSG00000135503, ENSG00000100078, ENSG00000087095, ENSG00000120129, ENSG00000123612, ENSG00000164305
ECM-receptor interaction	hsa04512	9	8.18	COL5A1, COL1A1, COL3A1, FNDC3A, THBS1, COL5A2, ITGB3, COL1A2, COL4A1	ENSG00000130635, ENSG00000108821, ENSG00000168542, ENSG00000102531, ENSG00000137801, ENSG00000204262, ENSG00000056345, ENSG00000164692, ENSG00000187498
Pancreatic cancer	hsa05212	8	6.95	STAT3, TGFBR1, RALB, RB1, ACVR1B, ACVR1C, BCL2L1, CCND1	ENSG00000168610, ENSG00000106799, ENSG00000144118, ENSG00000139687, ENSG00000135503, ENSG00000123612, ENSG00000171552, ENSG00000110092
Calcium signaling pathway	hsa04020	13	6.43	ADRB2, ADRB3, P2RX4, ATP2A2, CACNA1D, ATP2B1, ADCY9, PPP3CA, HTR4, PLCB4, GNAL, SLC25A4, CHRM1	ENSG00000169252, ENSG00000188778, ENSG00000135124, ENSG00000174437, ENSG00000157388, ENSG00000070961, ENSG00000162104, ENSG00000138814, ENSG00000164270, ENSG00000101333, ENSG00000141404, ENSG00000151729, ENSG00000168539
Bladder cancer	hsa05219	5	4.73	CSDE1, IL8, RB1, THBS1, CCND1	ENSG00000009307, ENSG00000169429, ENSG00000139687, ENSG00000137801, ENSG00000110092
Focal adhesion	hsa04510	13	4.57	COL5A1, PDGFB, COL1A1, COL3A1, VAV3, PAK1, THBS1, COL5A2, ITGB3, COL1A2, CCND2, COL4A1, CCND1	ENSG00000130635, ENSG00000100311, ENSG00000108821, ENSG00000168542, ENSG00000134215, ENSG00000149269, ENSG00000137801, ENSG00000204262, ENSG00000056345, ENSG00000164692, ENSG00000118971, ENSG00000187498, ENSG00000110092
Jak-STAT signaling pathway	hsa04630	11	4.49	SOCS1, STAT3, SOCS4, IL13, OSMR, IL6, GHR, IL10, CCND2, BCL2L1, CCND1	ENSG00000185338, ENSG00000168610, ENSG00000180008, ENSG00000169194, ENSG00000145623, ENSG00000136244, ENSG00000112964, ENSG00000136634, ENSG00000118971, ENSG00000171552, ENSG00000110092
Chronic myeloid leukemia	hsa05220	7	4.47	CSDE1, TGFBR1, RB1, ACVR1B, ACVR1C, BCL2L1, CCND1	ENSG00000009307, ENSG00000106799, ENSG00000139687, ENSG00000135503, ENSG00000123612, ENSG00000171552, ENSG00000110092
O-Glycan biosynthesis	hsa00512	4	4.38	GALNT2, GALNT1, GALNTL2, GCNT4	ENSG00000143641, ENSG00000141429, ENSG00000131386, ENSG00000176928
Axon guidance	hsa04360	9	3.71	EPHA3, CSDE1, EPHA4, SEMA4C, PAK1, SEMA3F, SEMA4G, PPP3CA, SEMA4F	ENSG00000044524, ENSG00000009307, ENSG00000116106, ENSG00000168758, ENSG00000149269, ENSG00000001617, ENSG00000095539, ENSG00000138814, ENSG00000135622
Colorectal cancer	hsa05210	7	3.6	DVL3, TGFBR1, ACVR1B, ACVR1C, FZD4, CASP3, CCND1	ENSG00000161202, ENSG00000106799, ENSG00000135503, ENSG00000123612, ENSG00000174804, ENSG00000164305, ENSG00000110092
SNARE interactions in vesicular transport	hsa04130	4	3.31	SNAP23, STX17, STX3, STX16	ENSG00000092531, ENSG00000136874, ENSG00000166900, ENSG00000124222
TGF-beta signaling pathway	hsa04350	7	3.27	CHRD, E2F5, TGFBR1, GDF6, THBS1, ACVR1B, ACVR1C	ENSG00000090539, ENSG00000133740, ENSG00000106799, ENSG00000156466, ENSG00000137801, ENSG00000135503, ENSG00000123612
Type II diabetes mellitus	hsa04930	4	2.9	IRS2, SOCS1, SOCS4, CACNA1D	ENSG00000185950, ENSG00000185338, ENSG00000180008, ENSG00000157388
Regulation of actin cytoskeleton	hsa04810	12	2.82	CSDE1, PPP1R12B, PDGFB, VAV3, PAK1, SSH1, DIAPH2, FGF11, ITGB3, ACTA1, RDX, CHRM1	ENSG00000009307, ENSG00000077157, ENSG00000100311, ENSG00000134215, ENSG00000149269, ENSG00000084112, ENSG00000147202, ENSG00000161958, ENSG00000056345, ENSG00000143632, ENSG00000137710, ENSG00000168539
Glycan structures - biosynthesis 1	hsa01030	8	2.71	B3GNT1, NDST2, GALNT2, GALNT1, GALNTL2, B4GALT2, MGAT4A, GCNT4	ENSG00000174684, ENSG00000166507, ENSG00000143641, ENSG00000141429, ENSG00000131386, ENSG00000117411, ENSG00000071073, ENSG00000176928
Wnt signaling pathway	hsa04310	9	2.5	DVL3, WNT1, PPP3CA, NLK, CCND2, PLCB4, FZD4, SENP2, CCND1	ENSG00000161202, ENSG00000125084, ENSG00000138814, ENSG00000087095, ENSG00000118971, ENSG00000101333, ENSG00000174804, ENSG00000163904, ENSG00000110092
Glycerophospholipid metabolism	hsa00564	5	2.08	ETNK2, LYPLA2,LYPLA2P1, PLA2G3, LYPLA3, NAT5	ENSG00000143845, ENSG00000011009, ENSG00000100078, ENSG00000103066, ENSG00000173418
Cell Communication	hsa01430	8	1.93	COL5A1, COL1A1, COL3A1, GJA10, THBS1, COL5A2, COL1A2, COL4A1	ENSG00000130635, ENSG00000108821, ENSG00000168542, ENSG00000131233, ENSG00000137801, ENSG00000204262, ENSG00000164692, ENSG00000187498
Tight junction	hsa04530	1	1.9	CSDE1	ENSG00000009307
Galactose metabolism	hsa00052	3	1.88	GALE, B4GALT2, HK2	ENSG00000117308, ENSG00000117411, ENSG00000159399
Keratan sulfate biosynthesis	hsa00533	2	1.83	B3GNT1, B4GALT2	ENSG00000174684, ENSG00000117411
Basal transcription factors	hsa03022	3	1.78	GTF2I, TAF9B, TAF5	ENSG00000077809, ENSG00000187325, ENSG00000148835
Melanoma	hsa05218	5	1.76	CSDE1, PDGFB, RB1, FGF11, CCND1	ENSG00000009307, ENSG00000100311, ENSG00000139687, ENSG00000161958, ENSG00000110092
GnRH signaling pathway	hsa04912	6	1.72	CSDE1, CACNA1D, MAP3K3, ADCY9, PLA2G3, PLCB4	ENSG00000009307, ENSG00000157388, ENSG00000198909, ENSG00000162104, ENSG00000100078, ENSG00000101333
Cell adhesion molecules (CAMs)	hsa04514	1	1.7	CADM1	ENSG00000182985
Melanogenesis	hsa04916	6	1.53	CSDE1, DVL3, WNT1, ADCY9, PLCB4, FZD4	ENSG00000009307, ENSG00000161202, ENSG00000125084, ENSG00000162104, ENSG00000101333, ENSG00000174804
Leukocyte transendothelial migration	hsa04670	1	1.4	VAV3	ENSG00000134215
Amyotrophic lateral sclerosis (ALS)	hsa05030	2	1.27	PPP3CA, BCL2L1	ENSG00000138814, ENSG00000171552
Notch signaling pathway	hsa04330	3	1.13	DTX2, DVL3, NUMBL	ENSG00000091073, ENSG00000161202, ENSG00000105245
N-Glycan biosynthesis	hsa00510	3	1.07	DHDDS, B4GALT2, MGAT4A	ENSG00000117682, ENSG00000117411, ENSG00000071073
Glycosphingolipid biosynthesis - neo-lactoseries	hsa00602	2	1.06	B3GNT1, B4GALT2	ENSG00000174684, ENSG00000117411
Glioma	hsa05214	4	1.06	CSDE1, PDGFB, RB1, CCND1	ENSG00000009307, ENSG00000100311, ENSG00000139687, ENSG00000110092
ABC transporters - General	hsa02010	3	1.01	ABCC10, ABCC5, ABCB9	ENSG00000124574, ENSG00000114770, ENSG00000150967
T cell receptor signaling pathway	hsa04660	5	0.98	CSDE1, VAV3, PAK1, IL10, PPP3CA	ENSG00000009307, ENSG00000134215, ENSG00000149269, ENSG00000136634, ENSG00000138814
p53 signaling pathway	hsa04115	4	0.89	THBS1, CCND2, CASP3, CCND1	ENSG00000137801, ENSG00000118971, ENSG00000164305, ENSG00000110092
Nucleotide sugars metabolism	hsa00520	1	0.87	GALE	ENSG00000117308
Cytokine-cytokine receptor interaction	hsa04060	11	0.82	TGFBR1, PDGFB, IL8, FASLG, IL13, CCR7, OSMR, IL6, GHR, IL10, ACVR1B	ENSG00000106799, ENSG00000100311, ENSG00000169429, ENSG00000117560, ENSG00000169194, ENSG00000126353, ENSG00000145623, ENSG00000136244, ENSG00000112964, ENSG00000136634, ENSG00000135503
Adipocytokine signaling pathway	hsa04920	4	0.81	PPARGC1A, IRS2, STAT3, ADIPOR2	ENSG00000109819, ENSG00000185950, ENSG00000168610, ENSG00000006831
Natural killer cell mediated cytotoxicity	hsa04650	6	0.8	CSDE1, FASLG, VAV3, PAK1, PPP3CA, CASP3	ENSG00000009307, ENSG00000117560, ENSG00000134215, ENSG00000149269, ENSG00000138814, ENSG00000164305
Adherens junction	hsa04520	4	0.73	TGFBR1, ACVR1B, NLK, ACVR1C	ENSG00000106799, ENSG00000135503, ENSG00000087095, ENSG00000123612
Fc epsilon RI signaling pathway	hsa04664	4	0.63	CSDE1, IL13, VAV3, PLA2G3	ENSG00000009307, ENSG00000169194, ENSG00000134215, ENSG00000100078
Asthma	hsa05310	2	0.61	IL13, IL10	ENSG00000169194, ENSG00000136634
Citrate cycle (TCA cycle)	hsa00020	2	0.56	DLST,DLSTP, IDH2	ENSG00000119689, ENSG00000182054
Thyroid cancer	hsa05216	2	0.56	CSDE1, CCND1	ENSG00000009307, ENSG00000110092
Basal cell carcinoma	hsa05217	3	0.51	DVL3, WNT1, FZD4	ENSG00000161202, ENSG00000125084, ENSG00000174804
Complement and coagulation cascades	hsa04610	1	0.49	MASP1	ENSG00000127241
Huntington's disease	hsa05040	1	0.48	CASP3	ENSG00000164305
Non-small cell lung cancer	hsa05223	3	0.47	CSDE1, RB1, CCND1	ENSG00000009307, ENSG00000139687, ENSG00000110092
Urea cycle and metabolism of amino groups	hsa00220	1	0.46	GATM	ENSG00000171766
Olfactory transduction	hsa04740	1	0.46	GNAL	ENSG00000141404
Glutamate metabolism	hsa00251	1	0.46	QARS	ENSG00000172053
Glycan structures - degradation	hsa01032	1	0.45	GNS	ENSG00000135677
Regulation of autophagy	hsa04140	1	0.45	ULK2	ENSG00000083290
Limonene and pinene degradation	hsa00903	1	0.45	NAT5	ENSG00000173418
Aminosugars metabolism	hsa00530	1	0.45	HK2	ENSG00000159399
Acute myeloid leukemia	hsa05221	3	0.44	CSDE1, STAT3, CCND1	ENSG00000009307, ENSG00000168610, ENSG00000110092
Apoptosis	hsa04210	4	0.43	FASLG, PPP3CA, CASP3, BCL2L1	ENSG00000117560, ENSG00000138814, ENSG00000164305, ENSG00000171552
Benzoate degradation via CoA ligation	hsa00632	1	0.42	NAT5	ENSG00000173418
Alzheimer's disease	hsa05010	1	0.42	CASP3	ENSG00000164305
Insulin signaling pathway	hsa04910	6	0.42	PPARGC1A, IRS2, SOCS1, CSDE1, TSC1, SOCS4	ENSG00000109819, ENSG00000185950, ENSG00000185338, ENSG00000009307, ENSG00000165699, ENSG00000180008
Linoleic acid metabolism	hsa00591	1	0.41	PLA2G3	ENSG00000100078
Ether lipid metabolism	hsa00565	1	0.41	PLA2G3	ENSG00000100078
Phenylalanine metabolism	hsa00360	1	0.39	NAT5	ENSG00000173418
Glycolysis / Gluconeogenesis	hsa00010	1	0.38	HK2	ENSG00000159399
Small cell lung cancer	hsa05222	4	0.35	RB1, BCL2L1, COL4A1, CCND1	ENSG00000139687, ENSG00000171552, ENSG00000187498, ENSG00000110092
Glycan structures - biosynthesis 2	hsa01031	2	0.32	B3GNT1, B4GALT2	ENSG00000174684, ENSG00000117411
B cell receptor signaling pathway	hsa04662	3	0.32	CSDE1, VAV3, PPP3CA	ENSG00000009307, ENSG00000134215, ENSG00000138814
Nitrogen metabolism	hsa00910	1	0.32	AMT	ENSG00000145020
Tyrosine metabolism	hsa00350	1	0.29	NAT5	ENSG00000173418
Prostate cancer	hsa05215	4	0.28	CSDE1, PDGFB, RB1, CCND1	ENSG00000009307, ENSG00000100311, ENSG00000139687, ENSG00000110092
1- and 2-Methylnaphthalene degradation	hsa00624	1	0.26	NAT5	ENSG00000173418
Arginine and proline metabolism	hsa00330	2	0.25	P4HA2, GATM	ENSG00000072682, ENSG00000171766
Long-term potentiation	hsa04720	3	0.24	CSDE1, PPP3CA, PLCB4	ENSG00000009307, ENSG00000138814, ENSG00000101333
Streptomycin biosynthesis	hsa00521	1	0.24	HK2	ENSG00000159399
ErbB signaling pathway	hsa04012	2	0.23	CSDE1, PAK1	ENSG00000009307, ENSG00000149269
Polyunsaturated fatty acid biosynthesis	hsa01040	1	0.23	SCD	ENSG00000099194
Arachidonic acid metabolism	hsa00590	2	0.22	GPX7, PLA2G3	ENSG00000116157, ENSG00000100078
Hedgehog signaling pathway	hsa04340	1	0.22	WNT1	ENSG00000125084
Epithelial cell signaling in Helicobacter pylori	hsa05120	3	0.19	IL8, PAK1, CASP3	ENSG00000169429, ENSG00000149269, ENSG00000164305
Gap junction	hsa04540	4	0.18	CSDE1, PDGFB, ADCY9, PLCB4	ENSG00000009307, ENSG00000100311, ENSG00000162104, ENSG00000101333
Endometrial cancer	hsa05213	2	0.18	CSDE1, CCND1	ENSG00000009307, ENSG00000110092
Folate biosynthesis	hsa00790	1	0.18	DDX19A	ENSG00000168872
Aminoacyl-tRNA biosynthesis	hsa00970	1	0.18	QARS	ENSG00000172053
Reductive carboxylate cycle (CO2 fixation)	hsa00720	1	0.17	IDH2	ENSG00000182054
Alkaloid biosynthesis II	hsa00960	1	0.16	NAT5	ENSG00000173418
Heparan sulfate biosynthesis	hsa00534	1	0.16	NDST2	ENSG00000166507
Pyrimidine metabolism	hsa00240	2	0.15	NME4, NME6	ENSG00000103200, ENSG00000172113
Neurodegenerative Diseases	hsa01510	2	0.15	CASP3, BCL2L1	ENSG00000164305, ENSG00000171552
Glutathione metabolism	hsa00480	2	0.15	GPX7, IDH2	ENSG00000116157, ENSG00000182054
Lysine degradation	hsa00310	1	0.15	DLST,DLSTP	ENSG00000119689
Hematopoietic cell lineage	hsa04640	2	0.12	IL6, ITGB3	ENSG00000136244, ENSG00000056345
Type I diabetes mellitus	hsa04940	1	0.12	FASLG	ENSG00000117560
Cell cycle	hsa04110	4	0.11	RB1, CCND2, CDC25A, CCND1	ENSG00000139687, ENSG00000118971, ENSG00000164045, ENSG00000110092
Renal cell carcinoma	hsa05211	3	0.1	CSDE1, PDGFB, PAK1	ENSG00000009307, ENSG00000100311, ENSG00000149269
Starch and sucrose metabolism	hsa00500	2	0.1	DDX19A, HK2	ENSG00000168872, ENSG00000159399
PPAR signaling pathway	hsa03320	2	0.1	SCD, OLR1	ENSG00000099194, ENSG00000173391
Glycerolipid metabolism	hsa00561	1	0.09	MGLL	ENSG00000074416
VEGF signaling pathway	hsa04370	3	0.08	CSDE1, PPP3CA, PLA2G3	ENSG00000009307, ENSG00000138814, ENSG00000100078
Ubiquitin mediated proteolysis	hsa04120	4	0.08	RNF7, SOCS1, UBE2Q1, CDC34	ENSG00000114125, ENSG00000185338, ENSG00000160714, ENSG00000099804
Cholera - Infection	hsa05110	1	0.07	ADCY9	ENSG00000162104
Prion disease	hsa05060	1	0.07	IL6	ENSG00000136244
Circadian rhythm	hsa04710	1	0.07	CRY2	ENSG00000121671
Fructose and mannose metabolism	hsa00051	1	0.07	HK2	ENSG00000159399
mTOR signaling pathway	hsa04150	2	0.06	TSC1, ULK2	ENSG00000165699, ENSG00000083290
Inositol phosphate metabolism	hsa00562	2	0.06	INPP5A, PLCB4	ENSG00000068383, ENSG00000101333
Autoimmune thyroid disease	hsa05320	2	0.06	FASLG, IL10	ENSG00000117560, ENSG00000136634
Purine metabolism	hsa00230	4	0.06	NME4, IMPDH1, ADCY9, NME6	ENSG00000103200, ENSG00000106348, ENSG00000162104, ENSG00000172113
Phosphatidylinositol signaling system	hsa04070	2	0.06	INPP5A, PLCB4	ENSG00000068383, ENSG00000101333
Toll-like receptor signaling pathway	hsa04620	4	0.05	IKBKE, MAP3K7IP2, IL8, IL6	ENSG00000143466, ENSG00000055208, ENSG00000169429, ENSG00000136244
Glycosaminoglycan degradation	hsa00531	1	0.05	GNS	ENSG00000135677
Neuroactive ligand-receptor interaction	hsa04080	9	0.04	ADRB2, ADRB3, P2RX4, GRIK2, OPRM1, GHR, GABBR2, HTR4, CHRM1	ENSG00000169252, ENSG00000188778, ENSG00000135124, ENSG00000164418, ENSG00000112038, ENSG00000112964, ENSG00000136928, ENSG00000164270, ENSG00000168539
Glycine, serine and threonine metabolism	hsa00260	2	0.04	GATM, AMT	ENSG00000171766, ENSG00000145020
Androgen and estrogen metabolism	hsa00150	1	0.04	CYP19A1	ENSG00000137869
Dentatorubropallidoluysian atrophy (DRPLA)	hsa05050	1	0.02	CASP3	ENSG00000164305
alpha-Linolenic acid metabolism	hsa00592	1	0.01	PLA2G3	ENSG00000100078
One carbon pool by folate	hsa00670	1	0.01	AMT	ENSG00000145020
Long-term depression	hsa04730	3	0	CSDE1, PLA2G3, PLCB4	ENSG00000009307, ENSG00000100078, ENSG00000101333
>hsa-let-7e_predicted_targets_TS5
MAPK signaling pathway	hsa04010	27	12.33	MAP4K3, MAP4K4, DUSP4, TGFBR1, MAP3K1, PDGFB, MAP3K7IP2, MAPK11, DUSP9, FASLG, CACNG4, CACNA1D, DUSP16, MAP3K3, PAK1, TP53, FGF11, AKT2, ACVR1B, PLA2G3, NLK, DUSP1, FGF5, ACVR1C, FAS, RPS6KA3, CASP3	ENSG00000011566, ENSG00000071054, ENSG00000120875, ENSG00000106799, ENSG00000095015, ENSG00000100311, ENSG00000055208, ENSG00000185386, ENSG00000130829, ENSG00000117560, ENSG00000075461, ENSG00000157388, ENSG00000111266, ENSG00000198909, ENSG00000149269, ENSG00000141510, ENSG00000161958, ENSG00000105221, ENSG00000135503, ENSG00000100078, ENSG00000087095, ENSG00000120129, ENSG00000138675, ENSG0000…
Chronic myeloid leukemia	hsa05220	12	10.85	GAB2, TGFBR1, CDKN1A, CBL, E2F2, RB1, TP53, AKT2, ACVR1B, ACVR1C, BCL2L1, CCND1	ENSG00000033327, ENSG00000106799, ENSG00000124762, ENSG00000110395, ENSG00000007968, ENSG00000139687, ENSG00000141510, ENSG00000105221, ENSG00000135503, ENSG00000123612, ENSG00000171552, ENSG00000110092
p53 signaling pathway	hsa04115	11	10.37	CDKN1A, RRM2, STEAP3, TP53, THBS1, CCND2, PMAIP1, FAS, IGF1, CASP3, CCND1	ENSG00000124762, ENSG00000171848, ENSG00000115107, ENSG00000141510, ENSG00000137801, ENSG00000118971, ENSG00000141682, ENSG00000026103, ENSG00000017427, ENSG00000164305, ENSG00000110092
Melanoma	hsa05218	11	9.41	IGF1R, CDKN1A, PDGFB, E2F2, RB1, TP53, FGF11, AKT2, FGF5, IGF1, CCND1	ENSG00000140443, ENSG00000124762, ENSG00000100311, ENSG00000007968, ENSG00000139687, ENSG00000141510, ENSG00000161958, ENSG00000105221, ENSG00000138675, ENSG00000017427, ENSG00000110092
Pancreatic cancer	hsa05212	11	9.19	TGFBR1, RALB, SMAD2, E2F2, RB1, TP53, AKT2, ACVR1B, ACVR1C, BCL2L1, CCND1	ENSG00000106799, ENSG00000144118, ENSG00000175387, ENSG00000007968, ENSG00000139687, ENSG00000141510, ENSG00000105221, ENSG00000135503, ENSG00000123612, ENSG00000171552, ENSG00000110092
Colorectal cancer	hsa05210	12	8.91	APC2, DVL3, TGFBR1, IGF1R, SMAD2, TP53, AKT2, ACVR1B, ACVR1C, FZD4, CASP3, CCND1	ENSG00000115266, ENSG00000161202, ENSG00000106799, ENSG00000140443, ENSG00000175387, ENSG00000141510, ENSG00000105221, ENSG00000135503, ENSG00000123612, ENSG00000174804, ENSG00000164305, ENSG00000110092
Bladder cancer	hsa05219	7	6.68	CDKN1A, DAPK1, E2F2, RB1, TP53, THBS1, CCND1	ENSG00000124762, ENSG00000196730, ENSG00000007968, ENSG00000139687, ENSG00000141510, ENSG00000137801, ENSG00000110092
Glioma	hsa05214	9	6.67	IGF1R, CDKN1A, PDGFB, E2F2, RB1, TP53, AKT2, IGF1, CCND1	ENSG00000140443, ENSG00000124762, ENSG00000100311, ENSG00000007968, ENSG00000139687, ENSG00000141510, ENSG00000105221, ENSG00000017427, ENSG00000110092
ECM-receptor interaction	hsa04512	10	5.92	COL4A6, COL1A1, ITGB8, COL3A1, FNDC3A, THBS1, COL5A2, ITGB3, COL1A2, COL4A1	ENSG00000197565, ENSG00000108821, ENSG00000105855, ENSG00000168542, ENSG00000102531, ENSG00000137801, ENSG00000204262, ENSG00000056345, ENSG00000164692, ENSG00000187498
Adipocytokine signaling pathway	hsa04920	9	5.65	PPARGC1A, IRS2, TNFRSF1B, PRKAA2, ADIPOR2, ACSL6, AKT2, PRKAB2, PPARA	ENSG00000109819, ENSG00000185950, ENSG00000028137, ENSG00000162409, ENSG00000006831, ENSG00000164398, ENSG00000105221, ENSG00000131791, ENSG00000186951
Adherens junction	hsa04520	9	5.35	TGFBR1, IGF1R, WASL, SMAD2, INSR, MLLT4, ACVR1B, NLK, ACVR1C	ENSG00000106799, ENSG00000140443, ENSG00000106299, ENSG00000175387, ENSG00000171105, ENSG00000130396, ENSG00000135503, ENSG00000087095, ENSG00000123612
Focal adhesion	hsa04510	17	4.8	COL4A6, IGF1R, PDGFB, COL1A1, ITGB8, COL3A1, VAV3, PAK1, THBS1, COL5A2, ITGB3, AKT2, COL1A2, CCND2, IGF1, COL4A1, CCND1	ENSG00000197565, ENSG00000140443, ENSG00000100311, ENSG00000108821, ENSG00000105855, ENSG00000168542, ENSG00000134215, ENSG00000149269, ENSG00000137801, ENSG00000204262, ENSG00000056345, ENSG00000105221, ENSG00000164692, ENSG00000118971, ENSG00000017427, ENSG00000187498, ENSG00000110092
TGF-beta signaling pathway	hsa04350	10	4.76	E2F5, TGFBR1, SMAD2, ACVR2A, GDF6, THBS1, ACVR2B, ACVR1B, ACVR1C, ZFYVE16	ENSG00000133740, ENSG00000106799, ENSG00000175387, ENSG00000121989, ENSG00000156466, ENSG00000137801, ENSG00000114739, ENSG00000135503, ENSG00000123612, ENSG00000039319
Nucleotide sugars metabolism	hsa00520	2	4.74	TGDS, GALE	ENSG00000088451, ENSG00000117308
Chondroitin sulfate biosynthesis	hsa00532	4	4.17	B3GAT1, CHST3, B3GAT3, XYLT1	ENSG00000109956, ENSG00000122863, ENSG00000149541, ENSG00000103489
mTOR signaling pathway	hsa04150	6	3.59	TSC1, PRKAA2, ULK2, AKT2, RPS6KA3, IGF1	ENSG00000165699, ENSG00000162409, ENSG00000083290, ENSG00000105221, ENSG00000177189, ENSG00000017427
Prostate cancer	hsa05215	9	3.49	IGF1R, CDKN1A, PDGFB, E2F2, RB1, TP53, AKT2, IGF1, CCND1	ENSG00000140443, ENSG00000124762, ENSG00000100311, ENSG00000007968, ENSG00000139687, ENSG00000141510, ENSG00000105221, ENSG00000017427, ENSG00000110092
Glycan structures - biosynthesis 1	hsa01030	11	3.44	B3GNT1, NDST2, B3GAT1, GALNT2, GALNT1, CHST3, B3GAT3, GALNTL2, MGAT4A, GCNT4, XYLT1	ENSG00000174684, ENSG00000166507, ENSG00000109956, ENSG00000143641, ENSG00000141429, ENSG00000122863, ENSG00000149541, ENSG00000131386, ENSG00000071073, ENSG00000176928, ENSG00000103489
Wnt signaling pathway	hsa04310	12	2.78	APC2, NKD1, DVL3, VANGL2, SMAD2, TP53, WNT1, NLK, CCND2, FZD4, SENP2, CCND1	ENSG00000115266, ENSG00000140807, ENSG00000161202, ENSG00000162738, ENSG00000175387, ENSG00000141510, ENSG00000125084, ENSG00000087095, ENSG00000118971, ENSG00000174804, ENSG00000163904, ENSG00000110092
Small cell lung cancer	hsa05222	8	2.55	COL4A6, E2F2, RB1, TP53, AKT2, BCL2L1, COL4A1, CCND1	ENSG00000197565, ENSG00000007968, ENSG00000139687, ENSG00000141510, ENSG00000105221, ENSG00000171552, ENSG00000187498, ENSG00000110092
O-Glycan biosynthesis	hsa00512	4	2.52	GALNT2, GALNT1, GALNTL2, GCNT4	ENSG00000143641, ENSG00000141429, ENSG00000131386, ENSG00000176928
Amyotrophic lateral sclerosis (ALS)	hsa05030	3	2.4	TP53, NEFM, BCL2L1	ENSG00000141510, ENSG00000104722, ENSG00000171552
Streptomycin biosynthesis	hsa00521	2	2	TGDS, HK2	ENSG00000088451, ENSG00000159399
Cell cycle	hsa04110	9	1.87	CDKN1A, SMC1A, SMAD2, E2F2, RB1, TP53, CCND2, CDC25A, CCND1	ENSG00000124762, ENSG00000072501, ENSG00000175387, ENSG00000007968, ENSG00000139687, ENSG00000141510, ENSG00000118971, ENSG00000164045, ENSG00000110092
Cytokine-cytokine receptor interaction	hsa04060	17	1.86	EDA, TGFBR1, CCL7, PDGFB, CCL3, TNFSF9, TNFRSF1B, FASLG, IL13, CCR7, ACVR2A, OSMR, GHR, IL10, ACVR2B, ACVR1B, FAS	ENSG00000158813, ENSG00000106799, ENSG00000108688, ENSG00000100311, ENSG00000006075, ENSG00000125657, ENSG00000028137, ENSG00000117560, ENSG00000169194, ENSG00000126353, ENSG00000121989, ENSG00000145623, ENSG00000112964, ENSG00000136634, ENSG00000114739, ENSG00000135503, ENSG00000026103
Hematopoietic cell lineage	hsa04640	1	1.55	ITGB3	ENSG00000056345
Basal cell carcinoma	hsa05217	5	1.54	APC2, DVL3, TP53, WNT1, FZD4	ENSG00000115266, ENSG00000161202, ENSG00000141510, ENSG00000125084, ENSG00000174804
Type II diabetes mellitus	hsa04930	4	1.48	IRS2, SOCS4, CACNA1D, INSR	ENSG00000185950, ENSG00000180008, ENSG00000157388, ENSG00000171105
Non-small cell lung cancer	hsa05223	5	1.47	E2F2, RB1, TP53, AKT2, CCND1	ENSG00000007968, ENSG00000139687, ENSG00000141510, ENSG00000105221, ENSG00000110092
Notch signaling pathway	hsa04330	4	1.39	DTX2, DVL3, NUMBL, DTX4	ENSG00000091073, ENSG00000161202, ENSG00000105245, ENSG00000110042
Phosphatidylinositol signaling system	hsa04070	1	1.24	INPP5A	ENSG00000068383
Fc epsilon RI signaling pathway	hsa04664	6	1.22	GAB2, MAPK11, IL13, VAV3, AKT2, PLA2G3	ENSG00000033327, ENSG00000185386, ENSG00000169194, ENSG00000134215, ENSG00000105221, ENSG00000100078
Dentatorubropallidoluysian atrophy (DRPLA)	hsa05050	2	1.18	INSR, CASP3	ENSG00000171105, ENSG00000164305
Glycosphingolipid biosynthesis - globoseries	hsa00603	2	1.18	NAGA, ST8SIA1	ENSG00000198951, ENSG00000111728
Cell adhesion molecules (CAMs)	hsa04514	3	1.17	ICOS, ITGB8, CD86	ENSG00000163600, ENSG00000105855, ENSG00000114013
Complement and coagulation cascades	hsa04610	1	1.11	MASP1	ENSG00000127241
Regulation of actin cytoskeleton	hsa04810	13	1.1	APC2, PPP1R12B, WASL, PDGFB, ITGB8, VAV3, PAK1, SSH1, DIAPH2, FGF11, ITGB3, FGF5, RDX	ENSG00000115266, ENSG00000077157, ENSG00000106299, ENSG00000100311, ENSG00000105855, ENSG00000134215, ENSG00000149269, ENSG00000084112, ENSG00000147202, ENSG00000161958, ENSG00000056345, ENSG00000138675, ENSG00000137710
Jak-STAT signaling pathway	hsa04630	10	1.04	SOCS4, CBL, IL13, OSMR, GHR, IL10, AKT2, CCND2, BCL2L1, CCND1	ENSG00000180008, ENSG00000110395, ENSG00000169194, ENSG00000145623, ENSG00000112964, ENSG00000136634, ENSG00000105221, ENSG00000118971, ENSG00000171552, ENSG00000110092
Long-term potentiation	hsa04720	1	0.99	RPS6KA3	ENSG00000177189
Glycolysis / Gluconeogenesis	hsa00010	1	0.96	HK2	ENSG00000159399
Galactose metabolism	hsa00052	3	0.91	CAPN3, GALE, HK2	ENSG00000092529, ENSG00000117308, ENSG00000159399
Autoimmune thyroid disease	hsa05320	4	0.9	CD86, FASLG, IL10, FAS	ENSG00000114013, ENSG00000117560, ENSG00000136634, ENSG00000026103
Apoptosis	hsa04210	6	0.89	FASLG, TP53, AKT2, FAS, CASP3, BCL2L1	ENSG00000117560, ENSG00000141510, ENSG00000105221, ENSG00000026103, ENSG00000164305, ENSG00000171552
Insulin signaling pathway	hsa04910	9	0.89	PPARGC1A, IRS2, TSC1, SOCS4, CBL, PRKAA2, INSR, AKT2, PRKAB2	ENSG00000109819, ENSG00000185950, ENSG00000165699, ENSG00000180008, ENSG00000110395, ENSG00000162409, ENSG00000171105, ENSG00000105221, ENSG00000131791
Tryptophan metabolism	hsa00380	1	0.86	WARS2	ENSG00000116874
Leukocyte transendothelial migration	hsa04670	3	0.81	MAPK11, VAV3, MLLT4	ENSG00000185386, ENSG00000134215, ENSG00000130396
Glycerophospholipid metabolism	hsa00564	5	0.79	ETNK2, PCYT1B, PLA2G3, ETNK1, LYPLA3	ENSG00000143845, ENSG00000102230, ENSG00000100078, ENSG00000139163, ENSG00000103066
Tight junction	hsa04530	4	0.78	PARD6B, MLLT4, AKT2, EPB41	ENSG00000124171, ENSG00000130396, ENSG00000105221, ENSG00000159023
Axon guidance	hsa04360	8	0.76	SRGAP3, EPHA4, SEMA4C, PAK1, SEMA4G, UNC5A, NTN1, SEMA4F	ENSG00000196220, ENSG00000116106, ENSG00000168758, ENSG00000149269, ENSG00000095539, ENSG00000113763, ENSG00000065320, ENSG00000135622
Arachidonic acid metabolism	hsa00590	1	0.74	PLA2G3	ENSG00000100078
Hedgehog signaling pathway	hsa04340	1	0.74	WNT1	ENSG00000125084
Calcium signaling pathway	hsa04020	10	0.69	ADRB2, SLC8A2, ADRB3, ATP2B4, CACNA1D, P2RX1, ADCY9, ADRB1, HTR4, GNAL	ENSG00000169252, ENSG00000118160, ENSG00000188778, ENSG00000058668, ENSG00000157388, ENSG00000108405, ENSG00000162104, ENSG00000043591, ENSG00000164270, ENSG00000141404
Endometrial cancer	hsa05213	4	0.64	APC2, TP53, AKT2, CCND1	ENSG00000115266, ENSG00000141510, ENSG00000105221, ENSG00000110092
T cell receptor signaling pathway	hsa04660	6	0.62	ICOS, CBL, VAV3, PAK1, IL10, AKT2	ENSG00000163600, ENSG00000110395, ENSG00000134215, ENSG00000149269, ENSG00000136634, ENSG00000105221
Pathogenic Escherichia coli infection - EHEC	hsa05130	1	0.61	WASL	ENSG00000106299
Pathogenic Escherichia coli infection - EPEC	hsa05131	1	0.61	WASL	ENSG00000106299
SNARE interactions in vesicular transport	hsa04130	3	0.58	SNAP23, STX17, STX3	ENSG00000092531, ENSG00000136874, ENSG00000166900
Aminoacyl-tRNA biosynthesis	hsa00970	3	0.53	QARS, WARS2, MARS2	ENSG00000172053, ENSG00000116874, ENSG00000152428
Inositol phosphate metabolism	hsa00562	1	0.51	INPP5A	ENSG00000068383
Androgen and estrogen metabolism	hsa00150	1	0.48	CYP19A1	ENSG00000137869
Glycosphingolipid biosynthesis - neo-lactoseries	hsa00602	2	0.47	B3GNT1, ST8SIA1	ENSG00000174684, ENSG00000111728
Polyunsaturated fatty acid biosynthesis	hsa01040	2	0.47	SCD, YOD1	ENSG00000099194, ENSG00000180667
RNA polymerase	hsa03020	1	0.47	POLR2D	ENSG00000144231
Parkinson's disease	hsa05020	1	0.47	UBE2G2	ENSG00000184787
GnRH signaling pathway	hsa04912	6	0.46	MAP3K1, MAPK11, CACNA1D, MAP3K3, ADCY9, PLA2G3	ENSG00000095015, ENSG00000185386, ENSG00000157388, ENSG00000198909, ENSG00000162104, ENSG00000100078
Fatty acid metabolism	hsa00071	1	0.45	ACSL6	ENSG00000164398
Gap junction	hsa04540	3	0.44	PDGFB, ADCY9, ADRB1	ENSG00000100311, ENSG00000162104, ENSG00000043591
Type I diabetes mellitus	hsa04940	3	0.43	CD86, FASLG, FAS	ENSG00000114013, ENSG00000117560, ENSG00000026103
Butanoate metabolism	hsa00650	1	0.42	L2HGDH	ENSG00000087299
Heparan sulfate biosynthesis	hsa00534	1	0.42	NDST2	ENSG00000166507
Glycosylphosphatidylinositol(GPI)-anchor	hsa00563	1	0.42	PIGA	ENSG00000165195
Methionine metabolism	hsa00271	1	0.42	MARS2	ENSG00000152428
Cholera - Infection	hsa05110	3	0.34	ARL4D, ERO1L, ADCY9	ENSG00000175906, ENSG00000197930, ENSG00000162104
Nicotinate and nicotinamide metabolism	hsa00760	1	0.34	NNT	ENSG00000112992
Aminophosphonate metabolism	hsa00440	1	0.33	PCYT1B	ENSG00000102230
N-Glycan biosynthesis	hsa00510	1	0.32	MGAT4A	ENSG00000071073
Fructose and mannose metabolism	hsa00051	2	0.32	UGCGL1, HK2	ENSG00000136731, ENSG00000159399
ABC transporters - General	hsa02010	2	0.3	ABCC5, ABCB9	ENSG00000114770, ENSG00000150967
Toll-like receptor signaling pathway	hsa04620	6	0.3	IKBKE, MAP3K7IP2, CCL3, CD86, MAPK11, AKT2	ENSG00000143466, ENSG00000055208, ENSG00000006075, ENSG00000114013, ENSG00000185386, ENSG00000105221
Nitrogen metabolism	hsa00910	1	0.29	AMT	ENSG00000145020
Glycosphingolipid biosynthesis - ganglioseries	hsa00604	1	0.28	ST8SIA1	ENSG00000111728
Glycosaminoglycan degradation	hsa00531	1	0.28	GNS	ENSG00000135677
Sphingolipid metabolism	hsa00600	2	0.26	ASAH3L, GALC	ENSG00000177076, ENSG00000054983
alpha-Linolenic acid metabolism	hsa00592	1	0.24	PLA2G3	ENSG00000100078
Pyrimidine metabolism	hsa00240	5	0.24	NME4, CANT1, RRM2, POLR2D, NME6	ENSG00000103200, ENSG00000171302, ENSG00000171848, ENSG00000144231, ENSG00000172113
One carbon pool by folate	hsa00670	1	0.24	AMT	ENSG00000145020
Keratan sulfate biosynthesis	hsa00533	1	0.24	B3GNT1	ENSG00000174684
Neurodegenerative Diseases	hsa01510	2	0.22	CASP3, BCL2L1	ENSG00000164305, ENSG00000171552
Ubiquitin mediated proteolysis	hsa04120	5	0.22	UBE2G2, RNF7, MAP3K1, CBL, CDC34	ENSG00000184787, ENSG00000114125, ENSG00000095015, ENSG00000110395, ENSG00000099804
Epithelial cell signaling in Helicobacter pylori	hsa05120	3	0.2	MAPK11, PAK1, CASP3	ENSG00000185386, ENSG00000149269, ENSG00000164305
Folate biosynthesis	hsa00790	1	0.19	DDX19A	ENSG00000168872
Dorso-ventral axis formation	hsa04320	1	0.19	SPIRE1	ENSG00000134278
Glycan structures - biosynthesis 2	hsa01031	3	0.18	B3GNT1, ST8SIA1, PIGA	ENSG00000174684, ENSG00000111728, ENSG00000165195
B cell receptor signaling pathway	hsa04662	2	0.18	VAV3, AKT2	ENSG00000134215, ENSG00000105221
Glycine, serine and threonine metabolism	hsa00260	2	0.16	GATM, AMT	ENSG00000171766, ENSG00000145020
ErbB signaling pathway	hsa04012	5	0.14	CDKN1A, CBL, PAK1, ABL2, AKT2	ENSG00000124762, ENSG00000110395, ENSG00000149269, ENSG00000143322, ENSG00000105221
Benzoate degradation via CoA ligation	hsa00632	1	0.14	YOD1	ENSG00000180667
Alzheimer's disease	hsa05010	2	0.14	BACE2, CASP3	ENSG00000182240, ENSG00000164305
Circadian rhythm	hsa04710	1	0.14	CRY2	ENSG00000121671
Asthma	hsa05310	2	0.14	IL13, IL10	ENSG00000169194, ENSG00000136634
Arginine and proline metabolism	hsa00330	2	0.13	P4HA2, GATM	ENSG00000072682, ENSG00000171766
Regulation of autophagy	hsa04140	2	0.1	PRKAA2, ULK2	ENSG00000162409, ENSG00000083290
Glycan structures - degradation	hsa01032	1	0.1	GNS	ENSG00000135677
Limonene and pinene degradation	hsa00903	1	0.1	YOD1	ENSG00000180667
Citrate cycle (TCA cycle)	hsa00020	1	0.1	SUCLG2	ENSG00000172340
Aminosugars metabolism	hsa00530	1	0.1	HK2	ENSG00000159399
Thyroid cancer	hsa05216	2	0.1	TP53, CCND1	ENSG00000141510, ENSG00000110092
Neuroactive ligand-receptor interaction	hsa04080	12	0.09	GRIN3A, ADRB2, ADRB3, GRIK2, OPRM1, P2RX1, GABRA6, GHR, GABBR2, ADRB1, HTR4, HTR1E	ENSG00000198785, ENSG00000169252, ENSG00000188778, ENSG00000164418, ENSG00000112038, ENSG00000108405, ENSG00000145863, ENSG00000112964, ENSG00000136928, ENSG00000043591, ENSG00000164270, ENSG00000168830
Propanoate metabolism	hsa00640	1	0.09	SUCLG2	ENSG00000172340
Renal cell carcinoma	hsa05211	3	0.09	PDGFB, PAK1, AKT2	ENSG00000100311, ENSG00000149269, ENSG00000105221
Starch and sucrose metabolism	hsa00500	3	0.09	DDX19A, CAPN3, HK2	ENSG00000168872, ENSG00000092529, ENSG00000159399
PPAR signaling pathway	hsa03320	4	0.09	SCD, OLR1, ACSL6, PPARA	ENSG00000099194, ENSG00000173391, ENSG00000164398, ENSG00000186951
Glycerolipid metabolism	hsa00561	2	0.09	MGLL, UGCGL1	ENSG00000074416, ENSG00000136731
Acute myeloid leukemia	hsa05221	2	0.08	AKT2, CCND1	ENSG00000105221, ENSG00000110092
VEGF signaling pathway	hsa04370	3	0.07	MAPK11, AKT2, PLA2G3	ENSG00000185386, ENSG00000105221, ENSG00000100078
Natural killer cell mediated cytotoxicity	hsa04650	5	0.07	FASLG, VAV3, PAK1, FAS, CASP3	ENSG00000117560, ENSG00000134215, ENSG00000149269, ENSG00000026103, ENSG00000164305
Melanogenesis	hsa04916	5	0.07	DVL3, EDN1, WNT1, ADCY9, FZD4	ENSG00000161202, ENSG00000078401, ENSG00000125084, ENSG00000162104, ENSG00000174804
Base excision repair	hsa03410	2	0.06	POLL, SMUG1	ENSG00000166169, ENSG00000123415
Huntington's disease	hsa05040	2	0.06	TP53, CASP3	ENSG00000141510, ENSG00000164305
Purine metabolism	hsa00230	6	0.04	NME4, CANT1, RRM2, ADCY9, POLR2D, NME6	ENSG00000103200, ENSG00000171302, ENSG00000171848, ENSG00000162104, ENSG00000144231, ENSG00000172113
Urea cycle and metabolism of amino groups	hsa00220	1	0.03	GATM	ENSG00000171766
Olfactory transduction	hsa04740	2	0.03	ADRBK2, GNAL	ENSG00000100077, ENSG00000141404
Glutamate metabolism	hsa00251	1	0.03	QARS	ENSG00000172053
Basal transcription factors	hsa03022	2	0.03	GTF2I, TAF9B	ENSG00000077809, ENSG00000187325
Cell Communication	hsa01430	7	0.03	COL4A6, COL1A1, COL3A1, THBS1, COL5A2, COL1A2, COL4A1	ENSG00000197565, ENSG00000108821, ENSG00000168542, ENSG00000137801, ENSG00000204262, ENSG00000164692, ENSG00000187498
Selenoamino acid metabolism	hsa00450	1	0.03	MARS2	ENSG00000152428
Long-term depression	hsa04730	3	0.01	IGF1R, PLA2G3, IGF1	ENSG00000140443, ENSG00000100078, ENSG00000017427
Linoleic acid metabolism	hsa00591	1	0	PLA2G3	ENSG00000100078
Ether lipid metabolism	hsa00565	1	0	PLA2G3	ENSG00000100078
>hsa-let-7i_predicted_targets_microT_4
MAPK signaling pathway	hsa04010	25	12.12	MAP4K3, MAP4K4, DUSP4, MAPK8, TGFBR1, MAP3K1, PDGFB, MAP3K7IP2, MAPK11, DUSP9, FLNA, CACNA1D, DUSP16, MAP3K3, PAK1, TP53, FGF11, PPP3CA, ACVR1B, NLK, DUSP1, NGFB, ACVR1C, RPS6KA3, CASP3	ENSG00000011566, ENSG00000071054, ENSG00000120875, ENSG00000107643, ENSG00000106799, ENSG00000095015, ENSG00000100311, ENSG00000055208, ENSG00000185386, ENSG00000130829, ENSG00000196924, ENSG00000157388, ENSG00000111266, ENSG00000198909, ENSG00000149269, ENSG00000141510, ENSG00000161958, ENSG00000138814, ENSG00000135503, ENSG00000087095, ENSG00000120129, ENSG00000134259, ENSG00000123612, ENSG0000…
Focal adhesion	hsa04510	18	7.57	MAPK8, COL4A6, IGF1R, PDGFB, COL1A1, COL3A1, FLNA, VAV3, PAK1, THBS1, COL5A2, ITGB3, COL1A2, CCND2, IGF1, COL4A1, CCND1, COL11A1	ENSG00000107643, ENSG00000197565, ENSG00000140443, ENSG00000100311, ENSG00000108821, ENSG00000168542, ENSG00000196924, ENSG00000134215, ENSG00000149269, ENSG00000137801, ENSG00000204262, ENSG00000056345, ENSG00000164692, ENSG00000118971, ENSG00000017427, ENSG00000187498, ENSG00000110092, ENSG00000060718
Calcium signaling pathway	hsa04020	16	7.26	PDE1C, ADRB2, SLC8A2, ADRB3, ATP2B4, ATP2A2, ATP2B3, CACNA1D, ATP2B1, P2RX1, ADCY9, PPP3CA, ADRB1, HTR4, GNAL, SLC25A4	ENSG00000154678, ENSG00000169252, ENSG00000118160, ENSG00000188778, ENSG00000058668, ENSG00000174437, ENSG00000067842, ENSG00000157388, ENSG00000070961, ENSG00000108405, ENSG00000162104, ENSG00000138814, ENSG00000043591, ENSG00000164270, ENSG00000141404, ENSG00000151729
ECM-receptor interaction	hsa04512	10	7.17	COL4A6, COL1A1, COL3A1, FNDC3A, THBS1, COL5A2, ITGB3, COL1A2, COL4A1, COL11A1	ENSG00000197565, ENSG00000108821, ENSG00000168542, ENSG00000102531, ENSG00000137801, ENSG00000204262, ENSG00000056345, ENSG00000164692, ENSG00000187498, ENSG00000060718
p53 signaling pathway	hsa04115	9	7.16	CDKN1A, RRM2, TP53, THBS1, CCND2, PMAIP1, IGF1, CASP3, CCND1	ENSG00000124762, ENSG00000171848, ENSG00000141510, ENSG00000137801, ENSG00000118971, ENSG00000141682, ENSG00000017427, ENSG00000164305, ENSG00000110092
Melanoma	hsa05218	9	6.46	IGF1R, CDKN1A, PDGFB, E2F2, RB1, TP53, FGF11, IGF1, CCND1	ENSG00000140443, ENSG00000124762, ENSG00000100311, ENSG00000007968, ENSG00000139687, ENSG00000141510, ENSG00000161958, ENSG00000017427, ENSG00000110092
Type II diabetes mellitus	hsa04930	6	5.88	IRS2, SOCS1, MAPK8, SOCS4, CACNA1D, INSR	ENSG00000185950, ENSG00000185338, ENSG00000107643, ENSG00000180008, ENSG00000157388, ENSG00000171105
TGF-beta signaling pathway	hsa04350	10	5.86	CHRD, E2F5, TGFBR1, ACVR2A, GDF6, THBS1, ACVR2B, ACVR1B, ACVR1C, ZFYVE16	ENSG00000090539, ENSG00000133740, ENSG00000106799, ENSG00000121989, ENSG00000156466, ENSG00000137801, ENSG00000114739, ENSG00000135503, ENSG00000123612, ENSG00000039319
Chronic myeloid leukemia	hsa05220	9	5.85	TGFBR1, CDKN1A, CBL, E2F2, RB1, TP53, ACVR1B, ACVR1C, CCND1	ENSG00000106799, ENSG00000124762, ENSG00000110395, ENSG00000007968, ENSG00000139687, ENSG00000141510, ENSG00000135503, ENSG00000123612, ENSG00000110092
Glioma	hsa05214	8	5.75	IGF1R, CDKN1A, PDGFB, E2F2, RB1, TP53, IGF1, CCND1	ENSG00000140443, ENSG00000124762, ENSG00000100311, ENSG00000007968, ENSG00000139687, ENSG00000141510, ENSG00000017427, ENSG00000110092
Bladder cancer	hsa05219	6	5.22	CDKN1A, E2F2, RB1, TP53, THBS1, CCND1	ENSG00000124762, ENSG00000007968, ENSG00000139687, ENSG00000141510, ENSG00000137801, ENSG00000110092
Colorectal cancer	hsa05210	9	4.7	MAPK8, TGFBR1, IGF1R, TP53, ACVR1B, ACVR1C, FZD4, CASP3, CCND1	ENSG00000107643, ENSG00000106799, ENSG00000140443, ENSG00000141510, ENSG00000135503, ENSG00000123612, ENSG00000174804, ENSG00000164305, ENSG00000110092
Pancreatic cancer	hsa05212	8	4.49	MAPK8, TGFBR1, E2F2, RB1, TP53, ACVR1B, ACVR1C, CCND1	ENSG00000107643, ENSG00000106799, ENSG00000007968, ENSG00000139687, ENSG00000141510, ENSG00000135503, ENSG00000123612, ENSG00000110092
Glycan structures - biosynthesis 1	hsa01030	10	3.19	B3GNT1, NDST2, GALNT2, GALNT1, CHST3, GALNTL2, XYLT2, MGAT4A, GCNT4, XYLT1	ENSG00000174684, ENSG00000166507, ENSG00000143641, ENSG00000141429, ENSG00000122863, ENSG00000131386, ENSG00000015532, ENSG00000071073, ENSG00000176928, ENSG00000103489
Adherens junction	hsa04520	7	3.07	TGFBR1, IGF1R, WASL, INSR, ACVR1B, NLK, ACVR1C	ENSG00000106799, ENSG00000140443, ENSG00000106299, ENSG00000171105, ENSG00000135503, ENSG00000087095, ENSG00000123612
O-Glycan biosynthesis	hsa00512	4	3	GALNT2, GALNT1, GALNTL2, GCNT4	ENSG00000143641, ENSG00000141429, ENSG00000131386, ENSG00000176928
Prostate cancer	hsa05215	8	3	IGF1R, CDKN1A, PDGFB, E2F2, RB1, TP53, IGF1, CCND1	ENSG00000140443, ENSG00000124762, ENSG00000100311, ENSG00000007968, ENSG00000139687, ENSG00000141510, ENSG00000017427, ENSG00000110092
Amyotrophic lateral sclerosis (ALS)	hsa05030	3	2.81	TP53, PPP3CA, NEFM	ENSG00000141510, ENSG00000138814, ENSG00000104722
mTOR signaling pathway	hsa04150	5	2.54	TSC1, ENSG00000164327, ULK2, RPS6KA3, IGF1	ENSG00000165699, ENSG00000164327, ENSG00000083290, ENSG00000177189, ENSG00000017427
Chondroitin sulfate biosynthesis	hsa00532	3	2.23	CHST3, XYLT2, XYLT1	ENSG00000122863, ENSG00000015532, ENSG00000103489
Adipocytokine signaling pathway	hsa04920	6	1.97	PPARGC1A, IRS2, MAPK8, TNFRSF1B, ACSL6, PPARA	ENSG00000109819, ENSG00000185950, ENSG00000107643, ENSG00000028137, ENSG00000164398, ENSG00000186951
Wnt signaling pathway	hsa04310	10	1.83	MAPK8, NKD1, VANGL2, TP53, PPP3CA, NLK, CCND2, FZD4, SENP2, CCND1	ENSG00000107643, ENSG00000140807, ENSG00000162738, ENSG00000141510, ENSG00000138814, ENSG00000087095, ENSG00000118971, ENSG00000174804, ENSG00000163904, ENSG00000110092
Tight junction	hsa04530	2	1.79	ASH1L, PARD6B	ENSG00000116539, ENSG00000124171
Notch signaling pathway	hsa04330	4	1.75	DTX2, NUMBL, DTX4, RBPJ	ENSG00000091073, ENSG00000105245, ENSG00000110042, ENSG00000168214
Jak-STAT signaling pathway	hsa04630	10	1.58	SOCS1, SOCS4, CBL, IL13, OSMR, IL6, GHR, IL10, CCND2, CCND1	ENSG00000185338, ENSG00000180008, ENSG00000110395, ENSG00000169194, ENSG00000145623, ENSG00000136244, ENSG00000112964, ENSG00000136634, ENSG00000118971, ENSG00000110092
Dentatorubropallidoluysian atrophy (DRPLA)	hsa05050	2	1.41	INSR, CASP3	ENSG00000171105, ENSG00000164305
Toll-like receptor signaling pathway	hsa04620	7	1.28	MAPK8, IKBKE, MAP3K7IP2, CCL3, CD86, MAPK11, IL6	ENSG00000107643, ENSG00000143466, ENSG00000055208, ENSG00000006075, ENSG00000114013, ENSG00000185386, ENSG00000136244
Leukocyte transendothelial migration	hsa04670	2	1.21	MAPK11, VAV3	ENSG00000185386, ENSG00000134215
Small cell lung cancer	hsa05222	6	1.13	COL4A6, E2F2, RB1, TP53, COL4A1, CCND1	ENSG00000197565, ENSG00000007968, ENSG00000139687, ENSG00000141510, ENSG00000187498, ENSG00000110092
Glycerophospholipid metabolism	hsa00564	5	1.12	ETNK2, PCYT1B, AGPAT6, ETNK1, LYPLA3	ENSG00000143845, ENSG00000102230, ENSG00000158669, ENSG00000139163, ENSG00000103066
Basal transcription factors	hsa03022	3	1.08	GTF2I, TAF9B, TAF5	ENSG00000077809, ENSG00000187325, ENSG00000148835
Phosphatidylinositol signaling system	hsa04070	1	1.02	INPP5A	ENSG00000068383
Cytokine-cytokine receptor interaction	hsa04060	14	1	TGFBR1, CCL7, PDGFB, CCL3, TNFSF9, TNFRSF1B, IL13, ACVR2A, OSMR, IL6, GHR, IL10, ACVR2B, ACVR1B	ENSG00000106799, ENSG00000108688, ENSG00000100311, ENSG00000006075, ENSG00000125657, ENSG00000028137, ENSG00000169194, ENSG00000121989, ENSG00000145623, ENSG00000136244, ENSG00000112964, ENSG00000136634, ENSG00000114739, ENSG00000135503
Starch and sucrose metabolism	hsa00500	1	0.96	DDX19A	ENSG00000168872
T cell receptor signaling pathway	hsa04660	6	0.96	ICOS, CBL, VAV3, PAK1, IL10, PPP3CA	ENSG00000163600, ENSG00000110395, ENSG00000134215, ENSG00000149269, ENSG00000136634, ENSG00000138814
Cell adhesion molecules (CAMs)	hsa04514	3	0.86	CD276, ICOS, CD86	ENSG00000103855, ENSG00000163600, ENSG00000114013
Cell cycle	hsa04110	7	0.86	CDKN1A, SMC1A, E2F2, RB1, TP53, CCND2, CCND1	ENSG00000124762, ENSG00000072501, ENSG00000007968, ENSG00000139687, ENSG00000141510, ENSG00000118971, ENSG00000110092
Non-small cell lung cancer	hsa05223	4	0.81	E2F2, RB1, TP53, CCND1	ENSG00000007968, ENSG00000139687, ENSG00000141510, ENSG00000110092
Cell Communication	hsa01430	8	0.79	COL4A6, COL1A1, COL3A1, THBS1, COL5A2, COL1A2, COL4A1, COL11A1	ENSG00000197565, ENSG00000108821, ENSG00000168542, ENSG00000137801, ENSG00000204262, ENSG00000164692, ENSG00000187498, ENSG00000060718
GnRH signaling pathway	hsa04912	6	0.77	MAPK8, MAP3K1, MAPK11, CACNA1D, MAP3K3, ADCY9	ENSG00000107643, ENSG00000095015, ENSG00000185386, ENSG00000157388, ENSG00000198909, ENSG00000162104
Insulin signaling pathway	hsa04910	8	0.73	PPARGC1A, IRS2, SOCS1, MAPK8, TSC1, SOCS4, CBL, INSR	ENSG00000109819, ENSG00000185950, ENSG00000185338, ENSG00000107643, ENSG00000165699, ENSG00000180008, ENSG00000110395, ENSG00000171105
Polyunsaturated fatty acid biosynthesis	hsa01040	2	0.63	SCD, YOD1	ENSG00000099194, ENSG00000180667
Nucleotide sugars metabolism	hsa00520	1	0.62	GALE	ENSG00000117308
Acute myeloid leukemia	hsa05221	1	0.59	CCND1	ENSG00000110092
Hedgehog signaling pathway	hsa04340	1	0.57	PTCH1	ENSG00000185920
Axon guidance	hsa04360	7	0.56	EPHA4, SEMA4C, PAK1, SEMA4G, PPP3CA, EPHB1, SEMA4F	ENSG00000116106, ENSG00000168758, ENSG00000149269, ENSG00000095539, ENSG00000138814, ENSG00000154928, ENSG00000135622
Hematopoietic cell lineage	hsa04640	2	0.53	IL6, ITGB3	ENSG00000136244, ENSG00000056345
Nicotinate and nicotinamide metabolism	hsa00760	1	0.49	NT5C2	ENSG00000076685
ABC transporters - General	hsa02010	3	0.48	ABCC10, ABCC5, ABCB9	ENSG00000124574, ENSG00000114770, ENSG00000150967
Pathogenic Escherichia coli infection - EHEC	hsa05130	1	0.45	WASL	ENSG00000106299
Pathogenic Escherichia coli infection - EPEC	hsa05131	1	0.45	WASL	ENSG00000106299
Nitrogen metabolism	hsa00910	1	0.43	AMT	ENSG00000145020
Glycosphingolipid biosynthesis - neo-lactoseries	hsa00602	1	0.42	B3GNT1	ENSG00000174684
Epithelial cell signaling in Helicobacter pylori	hsa05120	4	0.41	MAPK8, MAPK11, PAK1, CASP3	ENSG00000107643, ENSG00000185386, ENSG00000149269, ENSG00000164305
ErbB signaling pathway	hsa04012	5	0.37	MAPK8, CDKN1A, CBL, PAK1, ABL2	ENSG00000107643, ENSG00000124762, ENSG00000110395, ENSG00000149269, ENSG00000143322
Inositol phosphate metabolism	hsa00562	1	0.36	INPP5A	ENSG00000068383
Long-term depression	hsa04730	2	0.36	IGF1R, IGF1	ENSG00000140443, ENSG00000017427
Heparan sulfate biosynthesis	hsa00534	1	0.34	NDST2	ENSG00000166507
Glycosylphosphatidylinositol(GPI)-anchor	hsa00563	1	0.34	PIGA	ENSG00000165195
Methionine metabolism	hsa00271	1	0.34	MARS2	ENSG00000152428
Androgen and estrogen metabolism	hsa00150	1	0.33	CYP19A1	ENSG00000137869
Melanogenesis	hsa04916	3	0.33	EDN1, ADCY9, FZD4	ENSG00000078401, ENSG00000162104, ENSG00000174804
Glycine, serine and threonine metabolism	hsa00260	2	0.32	GATM, AMT	ENSG00000171766, ENSG00000145020
Dorso-ventral axis formation	hsa04320	1	0.32	SPIRE1	ENSG00000134278
Fatty acid metabolism	hsa00071	1	0.31	ACSL6	ENSG00000164398
Autoimmune thyroid disease	hsa05320	2	0.29	CD86, IL10	ENSG00000114013, ENSG00000136634
Butanoate metabolism	hsa00650	1	0.28	L2HGDH	ENSG00000087299
VEGF signaling pathway	hsa04370	2	0.27	MAPK11, PPP3CA	ENSG00000185386, ENSG00000138814
Benzoate degradation via CoA ligation	hsa00632	1	0.27	YOD1	ENSG00000180667
Alzheimer's disease	hsa05010	2	0.27	IDE, CASP3	ENSG00000119912, ENSG00000164305
Asthma	hsa05310	2	0.27	IL13, IL10	ENSG00000169194, ENSG00000136634
Natural killer cell mediated cytotoxicity	hsa04650	4	0.26	VAV3, PAK1, PPP3CA, CASP3	ENSG00000134215, ENSG00000149269, ENSG00000138814, ENSG00000164305
Regulation of actin cytoskeleton	hsa04810	10	0.25	WASL, PDGFB, VAV3, PAK1, SSH1, DIAPH2, FGF11, ITGB3, ACTA1, RDX	ENSG00000106299, ENSG00000100311, ENSG00000134215, ENSG00000149269, ENSG00000084112, ENSG00000147202, ENSG00000161958, ENSG00000056345, ENSG00000143632, ENSG00000137710
Aminophosphonate metabolism	hsa00440	1	0.25	PCYT1B	ENSG00000102230
Glycerolipid metabolism	hsa00561	3	0.25	MGLL, UGCGL1, AGPAT6	ENSG00000074416, ENSG00000136731, ENSG00000158669
Renal cell carcinoma	hsa05211	2	0.24	PDGFB, PAK1	ENSG00000100311, ENSG00000149269
PPAR signaling pathway	hsa03320	3	0.24	SCD, ACSL6, PPARA	ENSG00000099194, ENSG00000164398, ENSG00000186951
Gap junction	hsa04540	3	0.23	PDGFB, ADCY9, ADRB1	ENSG00000100311, ENSG00000162104, ENSG00000043591
Glycan structures - degradation	hsa01032	1	0.22	GNS	ENSG00000135677
Regulation of autophagy	hsa04140	1	0.22	ULK2	ENSG00000083290
Limonene and pinene degradation	hsa00903	1	0.22	YOD1	ENSG00000180667
Citrate cycle (TCA cycle)	hsa00020	2	0.22	SUCLG2, IDH2	ENSG00000172340, ENSG00000182054
Thyroid cancer	hsa05216	2	0.22	TP53, CCND1	ENSG00000141510, ENSG00000110092
Glycosaminoglycan degradation	hsa00531	1	0.21	GNS	ENSG00000135677
Cholera - Infection	hsa05110	2	0.19	ERO1L, ADCY9	ENSG00000197930, ENSG00000162104
N-Glycan biosynthesis	hsa00510	1	0.19	MGAT4A	ENSG00000071073
Fructose and mannose metabolism	hsa00051	1	0.19	UGCGL1	ENSG00000136731
Huntington's disease	hsa05040	2	0.18	TP53, CASP3	ENSG00000141510, ENSG00000164305
Purine metabolism	hsa00230	6	0.17	PDE1C, NME4, RRM2, NT5C2, ADCY9, NME6	ENSG00000154678, ENSG00000103200, ENSG00000171848, ENSG00000076685, ENSG00000162104, ENSG00000172113
One carbon pool by folate	hsa00670	1	0.16	AMT	ENSG00000145020
Keratan sulfate biosynthesis	hsa00533	1	0.16	B3GNT1	ENSG00000174684
Urea cycle and metabolism of amino groups	hsa00220	1	0.14	GATM	ENSG00000171766
Olfactory transduction	hsa04740	2	0.14	PDE1C, GNAL	ENSG00000154678, ENSG00000141404
Selenoamino acid metabolism	hsa00450	1	0.14	MARS2	ENSG00000152428
Fc epsilon RI signaling pathway	hsa04664	4	0.13	MAPK8, MAPK11, IL13, VAV3	ENSG00000107643, ENSG00000185386, ENSG00000169194, ENSG00000134215
Sphingolipid metabolism	hsa00600	2	0.13	ASAH3L, GALC	ENSG00000177076, ENSG00000054983
Endometrial cancer	hsa05213	2	0.13	TP53, CCND1	ENSG00000141510, ENSG00000110092
Type I diabetes mellitus	hsa04940	1	0.13	CD86	ENSG00000114013
Galactose metabolism	hsa00052	1	0.1	GALE	ENSG00000117308
Neurodegenerative Diseases	hsa01510	1	0.1	CASP3	ENSG00000164305
Long-term potentiation	hsa04720	2	0.1	PPP3CA, RPS6KA3	ENSG00000138814, ENSG00000177189
Glutathione metabolism	hsa00480	1	0.1	IDH2	ENSG00000182054
Lysine degradation	hsa00310	1	0.1	SETDB1	ENSG00000143379
Ether lipid metabolism	hsa00565	2	0.1	PAFAH2, AGPAT6	ENSG00000158006, ENSG00000158669
Basal cell carcinoma	hsa05217	3	0.1	TP53, PTCH1, FZD4	ENSG00000141510, ENSG00000185920, ENSG00000174804
Prion disease	hsa05060	1	0.07	IL6	ENSG00000136244
Folate biosynthesis	hsa00790	1	0.07	DDX19A	ENSG00000168872
Circadian rhythm	hsa04710	1	0.07	CRY2	ENSG00000121671
Aminoacyl-tRNA biosynthesis	hsa00970	1	0.07	MARS2	ENSG00000152428
Neuroactive ligand-receptor interaction	hsa04080	11	0.05	GRIN3A, ADRB2, THRA, ADRB3, GRIK2, OPRM1, P2RX1, GHR, ADRB1, HTR4, HTR1E	ENSG00000198785, ENSG00000169252, ENSG00000126351, ENSG00000188778, ENSG00000164418, ENSG00000112038, ENSG00000108405, ENSG00000112964, ENSG00000043591, ENSG00000164270, ENSG00000168830
SNARE interactions in vesicular transport	hsa04130	2	0.04	SNAP23, STX3	ENSG00000092531, ENSG00000166900
Alanine and aspartate metabolism	hsa00252	1	0.04	DDO	ENSG00000203797
Pyrimidine metabolism	hsa00240	4	0.03	NME4, RRM2, NT5C2, NME6	ENSG00000103200, ENSG00000171848, ENSG00000076685, ENSG00000172113
Glycan structures - biosynthesis 2	hsa01031	2	0.03	B3GNT1, PIGA	ENSG00000174684, ENSG00000165195
B cell receptor signaling pathway	hsa04662	2	0.03	VAV3, PPP3CA	ENSG00000134215, ENSG00000138814
Reductive carboxylate cycle (CO2 fixation)	hsa00720	1	0.02	IDH2	ENSG00000182054
Arginine and proline metabolism	hsa00330	2	0.01	P4HA2, GATM	ENSG00000072682, ENSG00000171766
Propanoate metabolism	hsa00640	1	0.01	SUCLG2	ENSG00000172340
Apoptosis	hsa04210	4	0.01	TP53, PPP3CA, NGFB, CASP3	ENSG00000141510, ENSG00000138814, ENSG00000134259, ENSG00000164305
Ubiquitin mediated proteolysis	hsa04120	6	0	RNF7, SOCS1, MAP3K1, CBL, CDC34, KLHL13	ENSG00000114125, ENSG00000185338, ENSG00000095015, ENSG00000110395, ENSG00000099804, ENSG00000003096
>hsa-let-7i_predicted_targets_PicTar
MAPK signaling pathway	hsa04010	25	17.34	MAP4K3, MAP4K4, DUSP4, CSDE1, MYC, TGFBR1, PDGFB, MAP3K7IP2, DUSP9, FASLG, CACNG4, RPS6KA4, CACNA1D, DUSP16, MAP3K3, PAK1, FGF11, ENSG00000187446, PPP3CA, ACVR1B, PLA2G3, NLK, DUSP1, ACVR1C, CASP3	ENSG00000011566, ENSG00000071054, ENSG00000120875, ENSG00000009307, ENSG00000136997, ENSG00000106799, ENSG00000100311, ENSG00000055208, ENSG00000130829, ENSG00000117560, ENSG00000075461, ENSG00000162302, ENSG00000157388, ENSG00000111266, ENSG00000198909, ENSG00000149269, ENSG00000161958, ENSG00000187446, ENSG00000138814, ENSG00000135503, ENSG00000100078, ENSG00000087095, ENSG00000120129, ENSG0000…
Pancreatic cancer	hsa05212	9	8.48	RALBP1, STAT3, TGFBR1, RALB, RB1, ACVR1B, ACVR1C, BCL2L1, CCND1	ENSG00000017797, ENSG00000168610, ENSG00000106799, ENSG00000144118, ENSG00000139687, ENSG00000135503, ENSG00000123612, ENSG00000171552, ENSG00000110092
Chronic myeloid leukemia	hsa05220	9	7.93	CSDE1, MYC, TGFBR1, STAT5B, RB1, ACVR1B, ACVR1C, BCL2L1, CCND1	ENSG00000009307, ENSG00000136997, ENSG00000106799, ENSG00000173757, ENSG00000139687, ENSG00000135503, ENSG00000123612, ENSG00000171552, ENSG00000110092
Axon guidance	hsa04360	12	7.69	SEMA6A, EPHA3, CSDE1, EPHA7, EPHA4, SEMA4C, PAK1, SEMA3F, SEMA4G, ENSG00000187446, PPP3CA, SEMA4F	ENSG00000092421, ENSG00000044524, ENSG00000009307, ENSG00000135333, ENSG00000116106, ENSG00000168758, ENSG00000149269, ENSG00000001617, ENSG00000095539, ENSG00000187446, ENSG00000138814, ENSG00000135622
Calcium signaling pathway	hsa04020	14	6.96	ADRB2, ADRB3, P2RX4, ATP2A2, ENSG00000143933, CACNA1D, ATP2B1, ADCY9, ENSG00000187446, PPP3CA, HTR4, PLCB4, GNAL, SLC25A4	ENSG00000169252, ENSG00000188778, ENSG00000135124, ENSG00000174437, ENSG00000143933, ENSG00000157388, ENSG00000070961, ENSG00000162104, ENSG00000187446, ENSG00000138814, ENSG00000164270, ENSG00000101333, ENSG00000141404, ENSG00000151729
Bladder cancer	hsa05219	6	6.84	CSDE1, MYC, IL8, RB1, THBS1, CCND1	ENSG00000009307, ENSG00000136997, ENSG00000169429, ENSG00000139687, ENSG00000137801, ENSG00000110092
Jak-STAT signaling pathway	hsa04630	13	6.53	SOCS1, STAT3, MYC, SOCS4, STAT5B, IL13, OSMR, IL6, GHR, IL10, CCND2, BCL2L1, CCND1	ENSG00000185338, ENSG00000168610, ENSG00000136997, ENSG00000180008, ENSG00000173757, ENSG00000169194, ENSG00000145623, ENSG00000136244, ENSG00000112964, ENSG00000136634, ENSG00000118971, ENSG00000171552, ENSG00000110092
ECM-receptor interaction	hsa04512	8	5.23	COL1A1, COL3A1, FNDC3A, THBS1, COL5A2, ITGB3, COL1A2, COL4A1	ENSG00000108821, ENSG00000168542, ENSG00000102531, ENSG00000137801, ENSG00000204262, ENSG00000056345, ENSG00000164692, ENSG00000187498
Colorectal cancer	hsa05210	8	4.66	DVL3, MYC, TGFBR1, ACVR1B, ACVR1C, FZD4, CASP3, CCND1	ENSG00000161202, ENSG00000136997, ENSG00000106799, ENSG00000135503, ENSG00000123612, ENSG00000174804, ENSG00000164305, ENSG00000110092
TGF-beta signaling pathway	hsa04350	8	4.26	CHRD, E2F5, MYC, TGFBR1, GDF6, THBS1, ACVR1B, ACVR1C	ENSG00000090539, ENSG00000133740, ENSG00000136997, ENSG00000106799, ENSG00000156466, ENSG00000137801, ENSG00000135503, ENSG00000123612
Wnt signaling pathway	hsa04310	11	4.2	DVL3, MYC, WNT1, ENSG00000187446, PPP3CA, NLK, CCND2, PLCB4, FZD4, SENP2, CCND1	ENSG00000161202, ENSG00000136997, ENSG00000125084, ENSG00000187446, ENSG00000138814, ENSG00000087095, ENSG00000118971, ENSG00000101333, ENSG00000174804, ENSG00000163904, ENSG00000110092
O-Glycan biosynthesis	hsa00512	4	3.95	GALNT2, GALNT1, GALNTL2, GCNT4	ENSG00000143641, ENSG00000141429, ENSG00000131386, ENSG00000176928
Glycan structures - biosynthesis 1	hsa01030	9	3.41	B3GNT1, NDST2, GALNT2, GALNT1, NDST1, GALNTL2, B4GALT2, MGAT4A, GCNT4	ENSG00000174684, ENSG00000166507, ENSG00000143641, ENSG00000141429, ENSG00000070614, ENSG00000131386, ENSG00000117411, ENSG00000071073, ENSG00000176928
SNARE interactions in vesicular transport	hsa04130	4	2.95	SNAP23, STX17, STX3, STX16	ENSG00000092531, ENSG00000136874, ENSG00000166900, ENSG00000124222
Focal adhesion	hsa04510	12	2.84	PDGFB, COL1A1, COL3A1, VAV3, PAK1, THBS1, COL5A2, ITGB3, COL1A2, CCND2, COL4A1, CCND1	ENSG00000100311, ENSG00000108821, ENSG00000168542, ENSG00000134215, ENSG00000149269, ENSG00000137801, ENSG00000204262, ENSG00000056345, ENSG00000164692, ENSG00000118971, ENSG00000187498, ENSG00000110092
T cell receptor signaling pathway	hsa04660	7	2.81	CSDE1, VAV3, PAK1, IL10, ENSG00000187446, PPP3CA, ITK	ENSG00000009307, ENSG00000134215, ENSG00000149269, ENSG00000136634, ENSG00000187446, ENSG00000138814, ENSG00000113263
Type II diabetes mellitus	hsa04930	4	2.57	IRS2, SOCS1, SOCS4, CACNA1D	ENSG00000185950, ENSG00000185338, ENSG00000180008, ENSG00000157388
GnRH signaling pathway	hsa04912	7	2.47	CSDE1, ENSG00000143933, CACNA1D, MAP3K3, ADCY9, PLA2G3, PLCB4	ENSG00000009307, ENSG00000143933, ENSG00000157388, ENSG00000198909, ENSG00000162104, ENSG00000100078, ENSG00000101333
Regulation of actin cytoskeleton	hsa04810	12	2.27	CSDE1, IQGAP2, PPP1R12B, PDGFB, VAV3, PAK1, SSH1, DIAPH2, FGF11, ITGB3, ACTA1, RDX	ENSG00000009307, ENSG00000145703, ENSG00000077157, ENSG00000100311, ENSG00000134215, ENSG00000149269, ENSG00000084112, ENSG00000147202, ENSG00000161958, ENSG00000056345, ENSG00000143632, ENSG00000137710
ABC transporters - General	hsa02010	4	2.25	ABCC10, ABCC5, ABCC1, ABCB9	ENSG00000124574, ENSG00000114770, ENSG00000103222, ENSG00000150967
Melanogenesis	hsa04916	7	2.23	CSDE1, DVL3, ENSG00000143933, WNT1, ADCY9, PLCB4, FZD4	ENSG00000009307, ENSG00000161202, ENSG00000143933, ENSG00000125084, ENSG00000162104, ENSG00000101333, ENSG00000174804
Tight junction	hsa04530	1	2.1	CSDE1	ENSG00000009307
Long-term potentiation	hsa04720	5	2.04	CSDE1, ENSG00000143933, ENSG00000187446, PPP3CA, PLCB4	ENSG00000009307, ENSG00000143933, ENSG00000187446, ENSG00000138814, ENSG00000101333
Thyroid cancer	hsa05216	3	1.99	CSDE1, MYC, CCND1	ENSG00000009307, ENSG00000136997, ENSG00000110092
Glioma	hsa05214	5	1.97	CSDE1, PDGFB, ENSG00000143933, RB1, CCND1	ENSG00000009307, ENSG00000100311, ENSG00000143933, ENSG00000139687, ENSG00000110092
Glycerophospholipid metabolism	hsa00564	5	1.77	ETNK2, GPAM, PLA2G3, LYPLA3, NAT5	ENSG00000143845, ENSG00000119927, ENSG00000100078, ENSG00000103066, ENSG00000173418
Galactose metabolism	hsa00052	3	1.65	GALE, B4GALT2, HK2	ENSG00000117308, ENSG00000117411, ENSG00000159399
Keratan sulfate biosynthesis	hsa00533	2	1.65	B3GNT1, B4GALT2	ENSG00000174684, ENSG00000117411
Basal transcription factors	hsa03022	3	1.56	GTF2I, TAF9B, TAF5	ENSG00000077809, ENSG00000187325, ENSG00000148835
Melanoma	hsa05218	5	1.48	CSDE1, PDGFB, RB1, FGF11, CCND1	ENSG00000009307, ENSG00000100311, ENSG00000139687, ENSG00000161958, ENSG00000110092
Natural killer cell mediated cytotoxicity	hsa04650	7	1.27	CSDE1, FASLG, VAV3, PAK1, ENSG00000187446, PPP3CA, CASP3	ENSG00000009307, ENSG00000117560, ENSG00000134215, ENSG00000149269, ENSG00000187446, ENSG00000138814, ENSG00000164305
Acute myeloid leukemia	hsa05221	4	1.26	CSDE1, STAT3, MYC, CCND1	ENSG00000009307, ENSG00000168610, ENSG00000136997, ENSG00000110092
Heparan sulfate biosynthesis	hsa00534	2	1.12	NDST2, NDST1	ENSG00000166507, ENSG00000070614
Amyotrophic lateral sclerosis (ALS)	hsa05030	2	1.12	PPP3CA, BCL2L1	ENSG00000138814, ENSG00000171552
Neurodegenerative Diseases	hsa01510	3	1.08	NR4A2, CASP3, BCL2L1	ENSG00000153234, ENSG00000164305, ENSG00000171552
B cell receptor signaling pathway	hsa04662	4	1.05	CSDE1, VAV3, ENSG00000187446, PPP3CA	ENSG00000009307, ENSG00000134215, ENSG00000187446, ENSG00000138814
Apoptosis	hsa04210	5	1.02	FASLG, ENSG00000187446, PPP3CA, CASP3, BCL2L1	ENSG00000117560, ENSG00000187446, ENSG00000138814, ENSG00000164305, ENSG00000171552
Cytokine-cytokine receptor interaction	hsa04060	12	0.98	TGFBR1, PDGFB, IL8, FASLG, IL13, CCR7, OSMR, IL6, GHR, IL10, ACVR1B, TNFRSF14	ENSG00000106799, ENSG00000100311, ENSG00000169429, ENSG00000117560, ENSG00000169194, ENSG00000126353, ENSG00000145623, ENSG00000136244, ENSG00000112964, ENSG00000136634, ENSG00000135503, ENSG00000157873
Notch signaling pathway	hsa04330	3	0.96	DTX2, DVL3, NUMBL	ENSG00000091073, ENSG00000161202, ENSG00000105245
Glycosphingolipid biosynthesis - neo-lactoseries	hsa00602	2	0.92	B3GNT1, B4GALT2	ENSG00000174684, ENSG00000117411
Small cell lung cancer	hsa05222	5	0.9	MYC, RB1, BCL2L1, COL4A1, CCND1	ENSG00000136997, ENSG00000139687, ENSG00000171552, ENSG00000187498, ENSG00000110092
Cell Communication	hsa01430	7	0.83	COL1A1, COL3A1, GJA10, THBS1, COL5A2, COL1A2, COL4A1	ENSG00000108821, ENSG00000168542, ENSG00000131233, ENSG00000137801, ENSG00000204262, ENSG00000164692, ENSG00000187498
Nucleotide sugars metabolism	hsa00520	1	0.79	GALE	ENSG00000117308
Insulin signaling pathway	hsa04910	7	0.78	PPARGC1A, IRS2, SOCS1, CSDE1, TSC1, SOCS4, ENSG00000143933	ENSG00000109819, ENSG00000185950, ENSG00000185338, ENSG00000009307, ENSG00000165699, ENSG00000180008, ENSG00000143933
Leukocyte transendothelial migration	hsa04670	2	0.77	VAV3, ITK	ENSG00000134215, ENSG00000113263
Purine metabolism	hsa00230	3	0.72	NME4, ADCY9, NME6	ENSG00000103200, ENSG00000162104, ENSG00000172113
p53 signaling pathway	hsa04115	4	0.7	THBS1, CCND2, CASP3, CCND1	ENSG00000137801, ENSG00000118971, ENSG00000164305, ENSG00000110092
VEGF signaling pathway	hsa04370	4	0.63	CSDE1, ENSG00000187446, PPP3CA, PLA2G3	ENSG00000009307, ENSG00000187446, ENSG00000138814, ENSG00000100078
Adipocytokine signaling pathway	hsa04920	4	0.63	PPARGC1A, IRS2, STAT3, ADIPOR2	ENSG00000109819, ENSG00000185950, ENSG00000168610, ENSG00000006831
Complement and coagulation cascades	hsa04610	1	0.6	MASP1	ENSG00000127241
Adherens junction	hsa04520	4	0.56	TGFBR1, ACVR1B, NLK, ACVR1C	ENSG00000106799, ENSG00000135503, ENSG00000087095, ENSG00000123612
Ubiquitin mediated proteolysis	hsa04120	3	0.52	RNF7, SOCS1, CDC34	ENSG00000114125, ENSG00000185338, ENSG00000099804
Asthma	hsa05310	2	0.51	IL13, IL10	ENSG00000169194, ENSG00000136634
Glycolysis / Gluconeogenesis	hsa00010	1	0.48	HK2	ENSG00000159399
Benzoate degradation via CoA ligation	hsa00632	1	0.48	NAT5	ENSG00000173418
Alzheimer's disease	hsa05010	1	0.48	CASP3	ENSG00000164305
Fc epsilon RI signaling pathway	hsa04664	4	0.47	CSDE1, IL13, VAV3, PLA2G3	ENSG00000009307, ENSG00000169194, ENSG00000134215, ENSG00000100078
Phenylalanine metabolism	hsa00360	1	0.45	NAT5	ENSG00000173418
Glycan structures - degradation	hsa01032	1	0.45	GNS	ENSG00000135677
Regulation of autophagy	hsa04140	1	0.45	ULK2	ENSG00000083290
Limonene and pinene degradation	hsa00903	1	0.45	NAT5	ENSG00000173418
Citrate cycle (TCA cycle)	hsa00020	2	0.45	DLST,DLSTP, IDH2	ENSG00000119689, ENSG00000182054
Aminosugars metabolism	hsa00530	1	0.45	HK2	ENSG00000159399
Endometrial cancer	hsa05213	3	0.41	CSDE1, MYC, CCND1	ENSG00000009307, ENSG00000136997, ENSG00000110092
Huntington's disease	hsa05040	2	0.4	ENSG00000143933, CASP3	ENSG00000143933, ENSG00000164305
Tyrosine metabolism	hsa00350	1	0.39	NAT5	ENSG00000173418
Basal cell carcinoma	hsa05217	3	0.38	DVL3, WNT1, FZD4	ENSG00000161202, ENSG00000125084, ENSG00000174804
Urea cycle and metabolism of amino groups	hsa00220	1	0.36	GATM	ENSG00000171766
Olfactory transduction	hsa04740	2	0.36	ENSG00000143933, GNAL	ENSG00000143933, ENSG00000141404
Glutamate metabolism	hsa00251	1	0.36	QARS	ENSG00000172053
Non-small cell lung cancer	hsa05223	3	0.35	CSDE1, RB1, CCND1	ENSG00000009307, ENSG00000139687, ENSG00000110092
Arachidonic acid metabolism	hsa00590	2	0.31	GPX7, PLA2G3	ENSG00000116157, ENSG00000100078
Hedgehog signaling pathway	hsa04340	2	0.31	WNT1, CSNK1G1	ENSG00000125084, ENSG00000169118
Linoleic acid metabolism	hsa00591	1	0.31	PLA2G3	ENSG00000100078
1- and 2-Methylnaphthalene degradation	hsa00624	1	0.31	NAT5	ENSG00000173418
Ether lipid metabolism	hsa00565	1	0.31	PLA2G3	ENSG00000100078
Polyunsaturated fatty acid biosynthesis	hsa01040	1	0.28	SCD	ENSG00000099194
Pyrimidine metabolism	hsa00240	2	0.26	NME4, NME6	ENSG00000103200, ENSG00000172113
Base excision repair	hsa03410	1	0.24	SMUG1	ENSG00000123415
Hematopoietic cell lineage	hsa04640	2	0.22	IL6, ITGB3	ENSG00000136244, ENSG00000056345
Alkaloid biosynthesis II	hsa00960	1	0.21	NAT5	ENSG00000173418
Cell cycle	hsa04110	4	0.21	RB1, CCND2, CDC25A, CCND1	ENSG00000139687, ENSG00000118971, ENSG00000164045, ENSG00000110092
Glycan structures - biosynthesis 2	hsa01031	2	0.2	B3GNT1, B4GALT2	ENSG00000174684, ENSG00000117411
Streptomycin biosynthesis	hsa00521	1	0.19	HK2	ENSG00000159399
ErbB signaling pathway	hsa04012	4	0.17	CSDE1, MYC, STAT5B, PAK1	ENSG00000009307, ENSG00000136997, ENSG00000173757, ENSG00000149269
Glycerolipid metabolism	hsa00561	2	0.17	GPAM, MGLL	ENSG00000119927, ENSG00000074416
Arginine and proline metabolism	hsa00330	2	0.16	P4HA2, GATM	ENSG00000072682, ENSG00000171766
Prostate cancer	hsa05215	4	0.15	CSDE1, PDGFB, RB1, CCND1	ENSG00000009307, ENSG00000100311, ENSG00000139687, ENSG00000110092
mTOR signaling pathway	hsa04150	2	0.14	TSC1, ULK2	ENSG00000165699, ENSG00000083290
Neuroactive ligand-receptor interaction	hsa04080	8	0.14	ADRB2, ADRB3, P2RX4, GRIK2, OPRM1, GHR, GABBR2, HTR4	ENSG00000169252, ENSG00000188778, ENSG00000135124, ENSG00000164418, ENSG00000112038, ENSG00000112964, ENSG00000136928, ENSG00000164270
Inositol phosphate metabolism	hsa00562	2	0.14	INPP5A, PLCB4	ENSG00000068383, ENSG00000101333
Autoimmune thyroid disease	hsa05320	2	0.14	FASLG, IL10	ENSG00000117560, ENSG00000136634
Reductive carboxylate cycle (CO2 fixation)	hsa00720	1	0.13	IDH2	ENSG00000182054
Glycine, serine and threonine metabolism	hsa00260	1	0.12	GATM	ENSG00000171766
Androgen and estrogen metabolism	hsa00150	1	0.12	CYP19A1	ENSG00000137869
Folate biosynthesis	hsa00790	1	0.1	DDX19A	ENSG00000168872
Aminoacyl-tRNA biosynthesis	hsa00970	1	0.1	QARS	ENSG00000172053
Long-term depression	hsa04730	3	0.09	CSDE1, PLA2G3, PLCB4	ENSG00000009307, ENSG00000100078, ENSG00000101333
Glycosaminoglycan degradation	hsa00531	1	0.09	GNS	ENSG00000135677
Epithelial cell signaling in Helicobacter pylori	hsa05120	3	0.08	IL8, PAK1, CASP3	ENSG00000169429, ENSG00000149269, ENSG00000164305
Glutathione metabolism	hsa00480	2	0.07	GPX7, IDH2	ENSG00000116157, ENSG00000182054
Lysine degradation	hsa00310	1	0.07	DLST,DLSTP	ENSG00000119689
Gap junction	hsa04540	4	0.06	CSDE1, PDGFB, ADCY9, PLCB4	ENSG00000009307, ENSG00000100311, ENSG00000162104, ENSG00000101333
alpha-Linolenic acid metabolism	hsa00592	1	0.05	PLA2G3	ENSG00000100078
Type I diabetes mellitus	hsa04940	1	0.05	FASLG	ENSG00000117560
Toll-like receptor signaling pathway	hsa04620	4	0.05	IKBKE, MAP3K7IP2, IL8, IL6	ENSG00000143466, ENSG00000055208, ENSG00000169429, ENSG00000136244
Phosphatidylinositol signaling system	hsa04070	3	0.03	INPP5A, ENSG00000143933, PLCB4	ENSG00000068383, ENSG00000143933, ENSG00000101333
Prion disease	hsa05060	1	0.02	IL6	ENSG00000136244
Circadian rhythm	hsa04710	1	0.02	CRY2	ENSG00000121671
Dentatorubropallidoluysian atrophy (DRPLA)	hsa05050	1	0.01	CASP3	ENSG00000164305
Cholera - Infection	hsa05110	1	0	ADCY9	ENSG00000162104
N-Glycan biosynthesis	hsa00510	2	0	B4GALT2, MGAT4A	ENSG00000117411, ENSG00000071073
Renal cell carcinoma	hsa05211	3	0	CSDE1, PDGFB, PAK1	ENSG00000009307, ENSG00000100311, ENSG00000149269
Starch and sucrose metabolism	hsa00500	2	0	DDX19A, HK2	ENSG00000168872, ENSG00000159399
Fructose and mannose metabolism	hsa00051	1	0	HK2	ENSG00000159399
PPAR signaling pathway	hsa03320	2	0	SCD, OLR1	ENSG00000099194, ENSG00000173391
>hsa-let-7i_predicted_targets_TS5
MAPK signaling pathway	hsa04010	27	12.33	MAP4K3, MAP4K4, DUSP4, TGFBR1, MAP3K1, PDGFB, MAP3K7IP2, MAPK11, DUSP9, FASLG, CACNG4, CACNA1D, DUSP16, MAP3K3, PAK1, TP53, FGF11, AKT2, ACVR1B, PLA2G3, NLK, DUSP1, FGF5, ACVR1C, FAS, RPS6KA3, CASP3	ENSG00000011566, ENSG00000071054, ENSG00000120875, ENSG00000106799, ENSG00000095015, ENSG00000100311, ENSG00000055208, ENSG00000185386, ENSG00000130829, ENSG00000117560, ENSG00000075461, ENSG00000157388, ENSG00000111266, ENSG00000198909, ENSG00000149269, ENSG00000141510, ENSG00000161958, ENSG00000105221, ENSG00000135503, ENSG00000100078, ENSG00000087095, ENSG00000120129, ENSG00000138675, ENSG0000…
Chronic myeloid leukemia	hsa05220	12	10.85	GAB2, TGFBR1, CDKN1A, CBL, E2F2, RB1, TP53, AKT2, ACVR1B, ACVR1C, BCL2L1, CCND1	ENSG00000033327, ENSG00000106799, ENSG00000124762, ENSG00000110395, ENSG00000007968, ENSG00000139687, ENSG00000141510, ENSG00000105221, ENSG00000135503, ENSG00000123612, ENSG00000171552, ENSG00000110092
p53 signaling pathway	hsa04115	11	10.37	CDKN1A, RRM2, STEAP3, TP53, THBS1, CCND2, PMAIP1, FAS, IGF1, CASP3, CCND1	ENSG00000124762, ENSG00000171848, ENSG00000115107, ENSG00000141510, ENSG00000137801, ENSG00000118971, ENSG00000141682, ENSG00000026103, ENSG00000017427, ENSG00000164305, ENSG00000110092
Melanoma	hsa05218	11	9.41	IGF1R, CDKN1A, PDGFB, E2F2, RB1, TP53, FGF11, AKT2, FGF5, IGF1, CCND1	ENSG00000140443, ENSG00000124762, ENSG00000100311, ENSG00000007968, ENSG00000139687, ENSG00000141510, ENSG00000161958, ENSG00000105221, ENSG00000138675, ENSG00000017427, ENSG00000110092
Pancreatic cancer	hsa05212	11	9.19	TGFBR1, RALB, SMAD2, E2F2, RB1, TP53, AKT2, ACVR1B, ACVR1C, BCL2L1, CCND1	ENSG00000106799, ENSG00000144118, ENSG00000175387, ENSG00000007968, ENSG00000139687, ENSG00000141510, ENSG00000105221, ENSG00000135503, ENSG00000123612, ENSG00000171552, ENSG00000110092
Colorectal cancer	hsa05210	12	8.91	APC2, DVL3, TGFBR1, IGF1R, SMAD2, TP53, AKT2, ACVR1B, ACVR1C, FZD4, CASP3, CCND1	ENSG00000115266, ENSG00000161202, ENSG00000106799, ENSG00000140443, ENSG00000175387, ENSG00000141510, ENSG00000105221, ENSG00000135503, ENSG00000123612, ENSG00000174804, ENSG00000164305, ENSG00000110092
Bladder cancer	hsa05219	7	6.68	CDKN1A, DAPK1, E2F2, RB1, TP53, THBS1, CCND1	ENSG00000124762, ENSG00000196730, ENSG00000007968, ENSG00000139687, ENSG00000141510, ENSG00000137801, ENSG00000110092
Glioma	hsa05214	9	6.67	IGF1R, CDKN1A, PDGFB, E2F2, RB1, TP53, AKT2, IGF1, CCND1	ENSG00000140443, ENSG00000124762, ENSG00000100311, ENSG00000007968, ENSG00000139687, ENSG00000141510, ENSG00000105221, ENSG00000017427, ENSG00000110092
ECM-receptor interaction	hsa04512	10	5.92	COL4A6, COL1A1, ITGB8, COL3A1, FNDC3A, THBS1, COL5A2, ITGB3, COL1A2, COL4A1	ENSG00000197565, ENSG00000108821, ENSG00000105855, ENSG00000168542, ENSG00000102531, ENSG00000137801, ENSG00000204262, ENSG00000056345, ENSG00000164692, ENSG00000187498
Adipocytokine signaling pathway	hsa04920	9	5.65	PPARGC1A, IRS2, TNFRSF1B, PRKAA2, ADIPOR2, ACSL6, AKT2, PRKAB2, PPARA	ENSG00000109819, ENSG00000185950, ENSG00000028137, ENSG00000162409, ENSG00000006831, ENSG00000164398, ENSG00000105221, ENSG00000131791, ENSG00000186951
Adherens junction	hsa04520	9	5.35	TGFBR1, IGF1R, WASL, SMAD2, INSR, MLLT4, ACVR1B, NLK, ACVR1C	ENSG00000106799, ENSG00000140443, ENSG00000106299, ENSG00000175387, ENSG00000171105, ENSG00000130396, ENSG00000135503, ENSG00000087095, ENSG00000123612
Focal adhesion	hsa04510	17	4.8	COL4A6, IGF1R, PDGFB, COL1A1, ITGB8, COL3A1, VAV3, PAK1, THBS1, COL5A2, ITGB3, AKT2, COL1A2, CCND2, IGF1, COL4A1, CCND1	ENSG00000197565, ENSG00000140443, ENSG00000100311, ENSG00000108821, ENSG00000105855, ENSG00000168542, ENSG00000134215, ENSG00000149269, ENSG00000137801, ENSG00000204262, ENSG00000056345, ENSG00000105221, ENSG00000164692, ENSG00000118971, ENSG00000017427, ENSG00000187498, ENSG00000110092
TGF-beta signaling pathway	hsa04350	10	4.76	E2F5, TGFBR1, SMAD2, ACVR2A, GDF6, THBS1, ACVR2B, ACVR1B, ACVR1C, ZFYVE16	ENSG00000133740, ENSG00000106799, ENSG00000175387, ENSG00000121989, ENSG00000156466, ENSG00000137801, ENSG00000114739, ENSG00000135503, ENSG00000123612, ENSG00000039319
Nucleotide sugars metabolism	hsa00520	2	4.74	TGDS, GALE	ENSG00000088451, ENSG00000117308
Chondroitin sulfate biosynthesis	hsa00532	4	4.17	B3GAT1, CHST3, B3GAT3, XYLT1	ENSG00000109956, ENSG00000122863, ENSG00000149541, ENSG00000103489
mTOR signaling pathway	hsa04150	6	3.59	TSC1, PRKAA2, ULK2, AKT2, RPS6KA3, IGF1	ENSG00000165699, ENSG00000162409, ENSG00000083290, ENSG00000105221, ENSG00000177189, ENSG00000017427
Prostate cancer	hsa05215	9	3.49	IGF1R, CDKN1A, PDGFB, E2F2, RB1, TP53, AKT2, IGF1, CCND1	ENSG00000140443, ENSG00000124762, ENSG00000100311, ENSG00000007968, ENSG00000139687, ENSG00000141510, ENSG00000105221, ENSG00000017427, ENSG00000110092
Glycan structures - biosynthesis 1	hsa01030	11	3.44	B3GNT1, NDST2, B3GAT1, GALNT2, GALNT1, CHST3, B3GAT3, GALNTL2, MGAT4A, GCNT4, XYLT1	ENSG00000174684, ENSG00000166507, ENSG00000109956, ENSG00000143641, ENSG00000141429, ENSG00000122863, ENSG00000149541, ENSG00000131386, ENSG00000071073, ENSG00000176928, ENSG00000103489
Wnt signaling pathway	hsa04310	12	2.78	APC2, NKD1, DVL3, VANGL2, SMAD2, TP53, WNT1, NLK, CCND2, FZD4, SENP2, CCND1	ENSG00000115266, ENSG00000140807, ENSG00000161202, ENSG00000162738, ENSG00000175387, ENSG00000141510, ENSG00000125084, ENSG00000087095, ENSG00000118971, ENSG00000174804, ENSG00000163904, ENSG00000110092
Small cell lung cancer	hsa05222	8	2.55	COL4A6, E2F2, RB1, TP53, AKT2, BCL2L1, COL4A1, CCND1	ENSG00000197565, ENSG00000007968, ENSG00000139687, ENSG00000141510, ENSG00000105221, ENSG00000171552, ENSG00000187498, ENSG00000110092
O-Glycan biosynthesis	hsa00512	4	2.52	GALNT2, GALNT1, GALNTL2, GCNT4	ENSG00000143641, ENSG00000141429, ENSG00000131386, ENSG00000176928
Amyotrophic lateral sclerosis (ALS)	hsa05030	3	2.4	TP53, NEFM, BCL2L1	ENSG00000141510, ENSG00000104722, ENSG00000171552
Streptomycin biosynthesis	hsa00521	2	2	TGDS, HK2	ENSG00000088451, ENSG00000159399
Cell cycle	hsa04110	9	1.87	CDKN1A, SMC1A, SMAD2, E2F2, RB1, TP53, CCND2, CDC25A, CCND1	ENSG00000124762, ENSG00000072501, ENSG00000175387, ENSG00000007968, ENSG00000139687, ENSG00000141510, ENSG00000118971, ENSG00000164045, ENSG00000110092
Cytokine-cytokine receptor interaction	hsa04060	17	1.86	EDA, TGFBR1, CCL7, PDGFB, CCL3, TNFSF9, TNFRSF1B, FASLG, IL13, CCR7, ACVR2A, OSMR, GHR, IL10, ACVR2B, ACVR1B, FAS	ENSG00000158813, ENSG00000106799, ENSG00000108688, ENSG00000100311, ENSG00000006075, ENSG00000125657, ENSG00000028137, ENSG00000117560, ENSG00000169194, ENSG00000126353, ENSG00000121989, ENSG00000145623, ENSG00000112964, ENSG00000136634, ENSG00000114739, ENSG00000135503, ENSG00000026103
Hematopoietic cell lineage	hsa04640	1	1.55	ITGB3	ENSG00000056345
Basal cell carcinoma	hsa05217	5	1.54	APC2, DVL3, TP53, WNT1, FZD4	ENSG00000115266, ENSG00000161202, ENSG00000141510, ENSG00000125084, ENSG00000174804
Type II diabetes mellitus	hsa04930	4	1.48	IRS2, SOCS4, CACNA1D, INSR	ENSG00000185950, ENSG00000180008, ENSG00000157388, ENSG00000171105
Non-small cell lung cancer	hsa05223	5	1.47	E2F2, RB1, TP53, AKT2, CCND1	ENSG00000007968, ENSG00000139687, ENSG00000141510, ENSG00000105221, ENSG00000110092
Notch signaling pathway	hsa04330	4	1.39	DTX2, DVL3, NUMBL, DTX4	ENSG00000091073, ENSG00000161202, ENSG00000105245, ENSG00000110042
Phosphatidylinositol signaling system	hsa04070	1	1.24	INPP5A	ENSG00000068383
Fc epsilon RI signaling pathway	hsa04664	6	1.22	GAB2, MAPK11, IL13, VAV3, AKT2, PLA2G3	ENSG00000033327, ENSG00000185386, ENSG00000169194, ENSG00000134215, ENSG00000105221, ENSG00000100078
Dentatorubropallidoluysian atrophy (DRPLA)	hsa05050	2	1.18	INSR, CASP3	ENSG00000171105, ENSG00000164305
Glycosphingolipid biosynthesis - globoseries	hsa00603	2	1.18	NAGA, ST8SIA1	ENSG00000198951, ENSG00000111728
Cell adhesion molecules (CAMs)	hsa04514	3	1.17	ICOS, ITGB8, CD86	ENSG00000163600, ENSG00000105855, ENSG00000114013
Complement and coagulation cascades	hsa04610	1	1.11	MASP1	ENSG00000127241
Regulation of actin cytoskeleton	hsa04810	13	1.1	APC2, PPP1R12B, WASL, PDGFB, ITGB8, VAV3, PAK1, SSH1, DIAPH2, FGF11, ITGB3, FGF5, RDX	ENSG00000115266, ENSG00000077157, ENSG00000106299, ENSG00000100311, ENSG00000105855, ENSG00000134215, ENSG00000149269, ENSG00000084112, ENSG00000147202, ENSG00000161958, ENSG00000056345, ENSG00000138675, ENSG00000137710
Jak-STAT signaling pathway	hsa04630	10	1.04	SOCS4, CBL, IL13, OSMR, GHR, IL10, AKT2, CCND2, BCL2L1, CCND1	ENSG00000180008, ENSG00000110395, ENSG00000169194, ENSG00000145623, ENSG00000112964, ENSG00000136634, ENSG00000105221, ENSG00000118971, ENSG00000171552, ENSG00000110092
Long-term potentiation	hsa04720	1	0.99	RPS6KA3	ENSG00000177189
Glycolysis / Gluconeogenesis	hsa00010	1	0.96	HK2	ENSG00000159399
Galactose metabolism	hsa00052	3	0.91	CAPN3, GALE, HK2	ENSG00000092529, ENSG00000117308, ENSG00000159399
Autoimmune thyroid disease	hsa05320	4	0.9	CD86, FASLG, IL10, FAS	ENSG00000114013, ENSG00000117560, ENSG00000136634, ENSG00000026103
Apoptosis	hsa04210	6	0.89	FASLG, TP53, AKT2, FAS, CASP3, BCL2L1	ENSG00000117560, ENSG00000141510, ENSG00000105221, ENSG00000026103, ENSG00000164305, ENSG00000171552
Insulin signaling pathway	hsa04910	9	0.89	PPARGC1A, IRS2, TSC1, SOCS4, CBL, PRKAA2, INSR, AKT2, PRKAB2	ENSG00000109819, ENSG00000185950, ENSG00000165699, ENSG00000180008, ENSG00000110395, ENSG00000162409, ENSG00000171105, ENSG00000105221, ENSG00000131791
Tryptophan metabolism	hsa00380	1	0.86	WARS2	ENSG00000116874
Leukocyte transendothelial migration	hsa04670	3	0.81	MAPK11, VAV3, MLLT4	ENSG00000185386, ENSG00000134215, ENSG00000130396
Glycerophospholipid metabolism	hsa00564	5	0.79	ETNK2, PCYT1B, PLA2G3, ETNK1, LYPLA3	ENSG00000143845, ENSG00000102230, ENSG00000100078, ENSG00000139163, ENSG00000103066
Tight junction	hsa04530	4	0.78	PARD6B, MLLT4, AKT2, EPB41	ENSG00000124171, ENSG00000130396, ENSG00000105221, ENSG00000159023
Axon guidance	hsa04360	8	0.76	SRGAP3, EPHA4, SEMA4C, PAK1, SEMA4G, UNC5A, NTN1, SEMA4F	ENSG00000196220, ENSG00000116106, ENSG00000168758, ENSG00000149269, ENSG00000095539, ENSG00000113763, ENSG00000065320, ENSG00000135622
Arachidonic acid metabolism	hsa00590	1	0.74	PLA2G3	ENSG00000100078
Hedgehog signaling pathway	hsa04340	1	0.74	WNT1	ENSG00000125084
Calcium signaling pathway	hsa04020	10	0.69	ADRB2, SLC8A2, ADRB3, ATP2B4, CACNA1D, P2RX1, ADCY9, ADRB1, HTR4, GNAL	ENSG00000169252, ENSG00000118160, ENSG00000188778, ENSG00000058668, ENSG00000157388, ENSG00000108405, ENSG00000162104, ENSG00000043591, ENSG00000164270, ENSG00000141404
Endometrial cancer	hsa05213	4	0.64	APC2, TP53, AKT2, CCND1	ENSG00000115266, ENSG00000141510, ENSG00000105221, ENSG00000110092
T cell receptor signaling pathway	hsa04660	6	0.62	ICOS, CBL, VAV3, PAK1, IL10, AKT2	ENSG00000163600, ENSG00000110395, ENSG00000134215, ENSG00000149269, ENSG00000136634, ENSG00000105221
Pathogenic Escherichia coli infection - EHEC	hsa05130	1	0.61	WASL	ENSG00000106299
Pathogenic Escherichia coli infection - EPEC	hsa05131	1	0.61	WASL	ENSG00000106299
SNARE interactions in vesicular transport	hsa04130	3	0.58	SNAP23, STX17, STX3	ENSG00000092531, ENSG00000136874, ENSG00000166900
Aminoacyl-tRNA biosynthesis	hsa00970	3	0.53	QARS, WARS2, MARS2	ENSG00000172053, ENSG00000116874, ENSG00000152428
Inositol phosphate metabolism	hsa00562	1	0.51	INPP5A	ENSG00000068383
Androgen and estrogen metabolism	hsa00150	1	0.48	CYP19A1	ENSG00000137869
Glycosphingolipid biosynthesis - neo-lactoseries	hsa00602	2	0.47	B3GNT1, ST8SIA1	ENSG00000174684, ENSG00000111728
Polyunsaturated fatty acid biosynthesis	hsa01040	2	0.47	SCD, YOD1	ENSG00000099194, ENSG00000180667
RNA polymerase	hsa03020	1	0.47	POLR2D	ENSG00000144231
Parkinson's disease	hsa05020	1	0.47	UBE2G2	ENSG00000184787
GnRH signaling pathway	hsa04912	6	0.46	MAP3K1, MAPK11, CACNA1D, MAP3K3, ADCY9, PLA2G3	ENSG00000095015, ENSG00000185386, ENSG00000157388, ENSG00000198909, ENSG00000162104, ENSG00000100078
Fatty acid metabolism	hsa00071	1	0.45	ACSL6	ENSG00000164398
Gap junction	hsa04540	3	0.44	PDGFB, ADCY9, ADRB1	ENSG00000100311, ENSG00000162104, ENSG00000043591
Type I diabetes mellitus	hsa04940	3	0.43	CD86, FASLG, FAS	ENSG00000114013, ENSG00000117560, ENSG00000026103
Butanoate metabolism	hsa00650	1	0.42	L2HGDH	ENSG00000087299
Heparan sulfate biosynthesis	hsa00534	1	0.42	NDST2	ENSG00000166507
Glycosylphosphatidylinositol(GPI)-anchor	hsa00563	1	0.42	PIGA	ENSG00000165195
Methionine metabolism	hsa00271	1	0.42	MARS2	ENSG00000152428
Cholera - Infection	hsa05110	3	0.34	ARL4D, ERO1L, ADCY9	ENSG00000175906, ENSG00000197930, ENSG00000162104
[truncated: 18,815 more rows]
